# Supplementary material for: 3,3,6,6-Tetra­methyl-9-phenyl-3,4,5,6-tetra­hydro-9H-xanthene-1,8(2H,7H)-dione
Source: Acta Crystallogr Sect E Struct Rep Online. 2009 Mar 28;65(Pt 4):o916. doi: 10.1107/S1600536809010526 (PMC2969019; doi:10.1107/S1600536809010526)
Supplement: Supplementary file 1 [file e-65-0o916-sup1.cif]

##############################################################################
###                                                                        ###
###        Electronic paper (Acta Crystallographica Section E)             ###
###                                                                        ###
##############################################################################
#                                                                            #
# This CIF contains the data in a paper accepted for publication in Acta     #
# Crystallographica Section E. It conforms to the requirements of Notes      #
# for Authors for Section E, and has been peer reviewed under the auspices   #
# of the IUCr Commission on Journals.                                        #
#                                                                            #
# Full details of the Crystallographic Information File format               #
# are given in the paper "The Crystallographic Information File (CIF):       #
# a New Standard Archive File for Crystallography" by S. R. Hall, F. H.      #
# Allen and I. D. Brown [Acta Cryst. (1991), A47, 655-685].                  #
#                                                                            #
# The current version of the core CIF dictionary is obtainable from          #
# ftp://ftp.iucr.org/pub/cif_core.dic. The current version number is 2.4.    #
#                                                                            #
# Software is freely available for graphical display of the structure(s) in  #
# this CIF.  For information consult the CIF home page http://www.iucr.org/  #
# cif/home.html                                                              #
#                                                                            #
# This file may be used for bona fide research purposes within the           #
# scientific community so long as proper attribution is given to the journal # 
# article from which it was obtained.                                        #
#                                                                            #
##############################################################################
                                             
data_global
_audit_creation_method     'SHELXL97'
_journal_date_recd_electronic     2009-03-18
_journal_date_accepted     2009-03-23
_journal_name_full     'Acta Crystallographica, Section E'
_journal_year     2009
_journal_volume     65
_journal_issue      4
_journal_page_first     o916
_journal_page_last     o916
_journal_paper_category     QO
_journal_coeditor_code     AT2748
_publ_contact_author_name     'Nilantha Lakshman'
_publ_contact_author_address
;
Department of  Food science and Technology
Faculty of Agriculture
University of Ruhuna
Mapalana
Kamburupitiya (81100)
Sri Lanka.
;
_publ_contact_author_email     nilanthalakshman@yahoo.co.uk
_publ_contact_author_fax     '+94-41-2292384'
_publ_contact_author_phone     '+94-41-2292200'
_publ_section_title
;\
3,3,6,6-Tetramethyl-9-phenyl-3,4,5,6-tetrahydro-9<i>H</i>-xanthene-1,\
8(2<i>H</i>,7<i>H</i>)-dione
;
loop_
    _publ_author_name
    _publ_author_footnote
    _publ_author_address
    'B. Palakshi Reddy' .
;
Organic Chemistry Division
School of Science and Humanities
VIT University,
Vellore 632 014, India
;
    'V. Vijayakumar' .
;
Organic Chemistry Division
School of Science and Humanities
VIT University,
Vellore 632 014, India
;
    'T. Narasimhamurthy' .
;
Materials Research Centre
Indian Institute of Science
Bangalore 560 012
India
;
    'J. Suresh' .
;
Department of Physics
The Madura College
Madurai 625 011
India
;
    'P. L. Nilantha Lakshman' .
;
Department of Food Science and Technology
Faculty of Agriculture
University of Ruhuna
Mapalana
Kamburupitiya 81100
Sri Lanka
;
data_I
_audit_creation_method     SHELXL-97
_chemical_name_systematic
;
3,3,6,6-Tetramethyl-9-phenyl-3,4,5,6-tetrahydro-9<i>H</i>-xanthene-
1,8(2<i>H</i>,7<i>H</i>)-dione
;
_chemical_name_common     ?
_chemical_formula_moiety     'C23 H26 O3'
_chemical_formula_sum     'C23 H26 O3'
_chemical_formula_iupac     'C23 H26 O3'
_chemical_formula_weight     350.44
_chemical_melting_point     ?
_symmetry_cell_setting     monoclinic
_symmetry_space_group_name_H-M     'P 21/c'
_symmetry_space_group_name_Hall     '-P 2ybc'
loop_
    _symmetry_equiv_pos_as_xyz
    'x, y, z'
    '-x, y+1/2, -z+1/2'
    '-x, -y, -z'
    'x, -y-1/2, z-1/2'
_cell_length_a     6.0562(5)
_cell_length_b     19.7680(18)
_cell_length_c     16.4325(13)
_cell_angle_alpha     90.00
_cell_angle_beta     97.924(3)
_cell_angle_gamma     90.00
_cell_volume     1948.5(3)
_cell_formula_units_Z     4
_cell_measurement_reflns_used     2500
_cell_measurement_theta_min     2
_cell_measurement_theta_max     27
_cell_measurement_temperature     293(2)
_exptl_crystal_description     needle
_exptl_crystal_colour     colourless
_exptl_crystal_size_max     0.17
_exptl_crystal_size_mid     0.15
_exptl_crystal_size_min     0.11
_exptl_crystal_density_diffrn     1.195
_exptl_crystal_density_meas     ?
_exptl_crystal_density_method     'not measured'
_exptl_crystal_F_000     752
_exptl_absorpt_coefficient_mu     0.077
_exptl_absorpt_correction_type     multi-scan
_exptl_absorpt_process_details     '(SADABS; Bruker, 1998)'
_exptl_absorpt_correction_T_min     0.987
_exptl_absorpt_correction_T_max     0.992
_exptl_special_details
;
;
_diffrn_ambient_temperature     293(2)
_diffrn_radiation_type     MoK\a
_diffrn_radiation_wavelength     0.71073
_diffrn_radiation_source     'fine-focus sealed tube'
_diffrn_radiation_monochromator     graphite
_diffrn_measurement_device_type     'Bruker SMART APEX CCD'
_diffrn_measurement_method     \w
_diffrn_detector_area_resol_mean     ?
_diffrn_reflns_number     11861
_diffrn_reflns_av_R_equivalents     0.0352
_diffrn_reflns_av_sigmaI/netI     0.0423
_diffrn_reflns_theta_min     1.62
_diffrn_reflns_theta_max     27.10
_diffrn_reflns_theta_full     27.10
_diffrn_measured_fraction_theta_max     0.995
_diffrn_measured_fraction_theta_full     0.995
_diffrn_reflns_limit_h_min     -5
_diffrn_reflns_limit_h_max     7
_diffrn_reflns_limit_k_min     -25
_diffrn_reflns_limit_k_max     25
_diffrn_reflns_limit_l_min     -21
_diffrn_reflns_limit_l_max     12
_diffrn_standards_number     ?
_diffrn_standards_interval_count     ?
_diffrn_standards_interval_time     ?
_diffrn_standards_decay_%     0
_refine_special_details
;
Refinement of <i>F</i>^2^ against ALL reflections. The weighted <i>R</i>-factor
<i>wR</i> and goodness of fit <i>S</i> are based on <i>F</i>^2^, conventional
<i>R</i>-factors <i>R</i> are based on <i>F</i>, with <i>F</i> set to zero for
negative <i>F</i>^2^. The threshold expression of <i>F</i>^2^ >
\s(<i>F</i>^2^) is used only for calculating <i>R</i>-factors(gt) <i>etc</i>.
and is not relevant to the choice of reflections for refinement.
<i>R</i>-factors based on <i>F</i>^2^ are statistically about twice as large
as those based on <i>F</i>, and <i>R</i>- factors based on ALL data will be
even larger.
;
_reflns_number_total     4284
_reflns_number_gt     2825
_reflns_threshold_expression     I>2\s(I)
_refine_ls_structure_factor_coef     Fsqd
_refine_ls_matrix_type     full
_refine_ls_R_factor_all     0.0801
_refine_ls_R_factor_gt     0.0495
_refine_ls_wR_factor_gt     0.1210
_refine_ls_wR_factor_ref     0.1379
_refine_ls_goodness_of_fit_ref     1.034
_refine_ls_restrained_S_all     1.034
_refine_ls_number_reflns     4284
_refine_ls_number_parameters     239
_refine_ls_number_restraints     0
_refine_ls_hydrogen_treatment     constr
_refine_ls_weighting_scheme     calc
_refine_ls_weighting_details
         'calc w=1/[\s^2^(Fo^2^)+(0.0661P)^2^+0.1411P] where P=(Fo^2^+2Fc^2^)/3'
_atom_sites_solution_hydrogens     geom
_atom_sites_solution_primary     direct
_atom_sites_solution_secondary     difmap
_refine_ls_shift/su_max     0.000
_refine_ls_shift/su_mean     0.000
_refine_diff_density_max     0.166
_refine_diff_density_min     -0.196
_refine_ls_extinction_method     none
_refine_ls_extinction_coef     ?
loop_
    _atom_type_symbol
    _atom_type_description
    _atom_type_scat_dispersion_real
    _atom_type_scat_dispersion_imag
    _atom_type_scat_source
    'C' 'C' 0.0033 0.0016
                         'International Tables Vol C Tables 4.2.6.8 and 6.1.1.4'
    'H' 'H' 0.0000 0.0000
                         'International Tables Vol C Tables 4.2.6.8 and 6.1.1.4'
    'O' 'O' 0.0106 0.0060
                         'International Tables Vol C Tables 4.2.6.8 and 6.1.1.4'
_computing_data_collection     'SMART (Bruker, 2001)'
_computing_cell_refinement     'SAINT (Bruker, 2001)'
_computing_data_reduction     'SAINT (Bruker, 2001)'
_computing_structure_solution     'SHELXS (Sheldrick, 2008)'
_computing_structure_refinement     'SHELXL97 (Sheldrick, 2008)'
_computing_molecular_graphics     'PLATON (Spek, 2009)'
_computing_publication_material     'SHELXL97 (Sheldrick, 2008)'
loop_
    _atom_site_type_symbol
    _atom_site_label
    _atom_site_fract_x
    _atom_site_fract_y
    _atom_site_fract_z
    _atom_site_U_iso_or_equiv
    _atom_site_adp_type
    _atom_site_calc_flag
    _atom_site_refinement_flags
    _atom_site_occupancy
    _atom_site_disorder_assembly
    _atom_site_disorder_group
    C C2 0.2342(3) 0.26716(7) 0.39187(9) 0.0364(4) Uani d . 1 . .
    C C3 0.0380(2) 0.27207(7) 0.34340(9) 0.0353(3) Uani d . 1 . .
    C C4 -0.0306(3) 0.22377(7) 0.27309(9) 0.0363(4) Uani d . 1 . .
    H H4 -0.1866 0.2110 0.2741 0.044 Uiso calc R 1 . .
    C C5 0.1110(3) 0.16067(8) 0.28674(9) 0.0379(4) Uani d . 1 . .
    C C6 0.3004(3) 0.15872(7) 0.33973(9) 0.0390(4) Uani d . 1 . .
    C C7 0.3232(3) 0.31533(8) 0.45793(9) 0.0424(4) Uani d . 1 . .
    H H7A 0.4811 0.3220 0.4562 0.051 Uiso calc R 1 . .
    H H7B 0.3068 0.2956 0.5108 0.051 Uiso calc R 1 . .
    C C8 0.2064(3) 0.38413(8) 0.45065(10) 0.0450(4) Uani d . 1 . .
    C C9 -0.0457(3) 0.37197(10) 0.43150(11) 0.0544(5) Uani d . 1 . .
    H H9A -0.0970 0.3516 0.4792 0.065 Uiso calc R 1 . .
    H H9B -0.1199 0.4153 0.4221 0.065 Uiso calc R 1 . .
    C C10 -0.1139(3) 0.32744(9) 0.35821(10) 0.0447(4) Uani d . 1 . .
    C C11 0.0384(3) 0.09875(8) 0.24133(10) 0.0479(4) Uani d . 1 . .
    C C12 0.1983(4) 0.03983(9) 0.24839(11) 0.0607(5) Uani d . 1 . .
    H H12A 0.2987 0.0452 0.2077 0.073 Uiso calc R 1 . .
    H H12B 0.1141 -0.0014 0.2355 0.073 Uiso calc R 1 . .
    C C13 0.3369(3) 0.03208(8) 0.33293(10) 0.0497(4) Uani d . 1 . .
    C C14 0.4530(3) 0.09951(8) 0.35552(11) 0.0504(4) Uani d . 1 . .
    H H14A 0.5142 0.0988 0.4133 0.060 Uiso calc R 1 . .
    H H14B 0.5761 0.1048 0.3240 0.060 Uiso calc R 1 . .
    C C15 -0.0128(3) 0.25771(7) 0.19070(9) 0.0360(4) Uani d . 1 . .
    C C16 0.1833(3) 0.28868(9) 0.17640(10) 0.0457(4) Uani d . 1 . .
    H H16 0.3073 0.2874 0.2167 0.055 Uiso calc R 1 . .
    C C17 0.1970(3) 0.32159(9) 0.10281(11) 0.0534(5) Uani d . 1 . .
    H H17 0.3297 0.3421 0.0939 0.064 Uiso calc R 1 . .
    C C18 0.0143(4) 0.32390(9) 0.04283(11) 0.0562(5) Uani d . 1 . .
    H H18 0.0228 0.3465 -0.0063 0.067 Uiso calc R 1 . .
    C C19 -0.1807(3) 0.29273(10) 0.05584(11) 0.0601(5) Uani d . 1 . .
    H H19 -0.3039 0.2939 0.0153 0.072 Uiso calc R 1 . .
    C C20 -0.1939(3) 0.25964(9) 0.12930(10) 0.0495(4) Uani d . 1 . .
    H H20 -0.3261 0.2384 0.1375 0.059 Uiso calc R 1 . .
    C C21 0.2861(3) 0.42570(9) 0.38171(13) 0.0613(5) Uani d . 1 . .
    H H21A 0.2137 0.4690 0.3783 0.092 Uiso calc R 1 . .
    H H21B 0.2502 0.4022 0.3305 0.092 Uiso calc R 1 . .
    H H21C 0.4446 0.4319 0.3931 0.092 Uiso calc R 1 . .
    C C22 0.2621(4) 0.42158(12) 0.53235(13) 0.0775(7) Uani d . 1 . .
    H H22A 0.4210 0.4241 0.5467 0.116 Uiso calc R 1 . .
    H H22B 0.1990 0.3977 0.5745 0.116 Uiso calc R 1 . .
    H H22C 0.2012 0.4665 0.5271 0.116 Uiso calc R 1 . .
    C C23 0.5131(4) -0.02346(10) 0.32996(14) 0.0785(7) Uani d . 1 . .
    H H23A 0.4405 -0.0654 0.3136 0.118 Uiso calc R 1 . .
    H H23B 0.5982 -0.0285 0.3834 0.118 Uiso calc R 1 . .
    H H23C 0.6106 -0.0111 0.2910 0.118 Uiso calc R 1 . .
    C C24 0.1837(4) 0.01311(11) 0.39644(13) 0.0756(6) Uani d . 1 . .
    H H24A 0.1096 -0.0288 0.3808 0.113 Uiso calc R 1 . .
    H H24B 0.0748 0.0481 0.3987 0.113 Uiso calc R 1 . .
    H H24C 0.2710 0.0082 0.4495 0.113 Uiso calc R 1 . .
    O O1 0.37769(18) 0.21342(5) 0.38742(7) 0.0448(3) Uani d . 1 . .
    O O2 -0.2918(2) 0.33452(7) 0.31414(8) 0.0672(4) Uani d . 1 . .
    O O3 -0.1434(2) 0.09604(6) 0.19873(9) 0.0699(4) Uani d . 1 . .
loop_
    _atom_site_aniso_label
    _atom_site_aniso_U_11
    _atom_site_aniso_U_22
    _atom_site_aniso_U_33
    _atom_site_aniso_U_12
    _atom_site_aniso_U_13
    _atom_site_aniso_U_23
    C2 0.0412(9) 0.0298(8) 0.0381(8) 0.0020(7) 0.0052(7) 0.0017(6)
    C3 0.0360(8) 0.0329(8) 0.0367(8) 0.0003(7) 0.0043(6) -0.0007(6)
    C4 0.0323(8) 0.0352(8) 0.0397(8) -0.0005(7) -0.0007(6) -0.0004(6)
    C5 0.0453(9) 0.0316(8) 0.0358(8) 0.0009(7) 0.0018(7) 0.0005(6)
    C6 0.0431(9) 0.0298(8) 0.0428(8) 0.0002(7) 0.0018(7) -0.0019(7)
    C7 0.0490(10) 0.0378(9) 0.0388(8) -0.0017(8) -0.0003(7) -0.0023(7)
    C8 0.0460(10) 0.0368(9) 0.0524(10) 0.0014(8) 0.0074(8) -0.0094(7)
    C9 0.0492(11) 0.0530(11) 0.0636(11) 0.0044(9) 0.0172(9) -0.0163(9)
    C10 0.0398(9) 0.0451(10) 0.0501(9) 0.0030(8) 0.0096(8) -0.0026(8)
    C11 0.0638(12) 0.0382(9) 0.0386(9) -0.0004(8) -0.0042(8) -0.0007(7)
    C12 0.0880(15) 0.0391(10) 0.0497(10) 0.0125(10) -0.0097(10) -0.0101(8)
    C13 0.0689(12) 0.0319(9) 0.0455(9) 0.0069(8) -0.0020(8) -0.0009(7)
    C14 0.0518(10) 0.0384(9) 0.0579(10) 0.0084(8) -0.0028(8) -0.0019(8)
    C15 0.0395(8) 0.0305(8) 0.0363(8) 0.0027(7) -0.0006(6) -0.0030(6)
    C16 0.0452(10) 0.0467(10) 0.0440(9) -0.0038(8) 0.0018(7) -0.0049(8)
    C17 0.0653(12) 0.0435(10) 0.0540(10) -0.0106(9) 0.0178(9) -0.0038(8)
    C18 0.0869(15) 0.0412(10) 0.0406(9) 0.0031(10) 0.0093(9) 0.0046(8)
    C19 0.0665(13) 0.0629(12) 0.0457(10) 0.0049(11) -0.0113(9) 0.0072(9)
    C20 0.0447(10) 0.0511(11) 0.0491(10) -0.0035(8) -0.0065(8) 0.0037(8)
    C21 0.0562(12) 0.0397(10) 0.0881(14) 0.0017(9) 0.0101(10) 0.0126(10)
    C22 0.0799(16) 0.0678(14) 0.0827(15) 0.0012(12) 0.0036(12) -0.0377(12)
    C23 0.1014(17) 0.0442(11) 0.0823(15) 0.0268(12) -0.0138(13) -0.0109(10)
    C24 0.0986(17) 0.0577(13) 0.0692(13) -0.0073(12) 0.0070(12) 0.0173(10)
    O1 0.0426(6) 0.0322(6) 0.0551(7) 0.0053(5) -0.0092(5) -0.0062(5)
    O2 0.0462(8) 0.0734(10) 0.0784(9) 0.0206(7) -0.0042(7) -0.0149(7)
    O3 0.0744(10) 0.0486(8) 0.0766(9) -0.0028(7) -0.0251(8) -0.0129(7)
_geom_special_details
;
All e.s.d.'s (except the e.s.d. in the dihedral angle between two l.s. planes)
are estimated using the full covariance matrix. The cell e.s.d.'s are taken
into account individually in the estimation of e.s.d.'s in distances, angles
and torsion angles; correlations between e.s.d.'s in cell parameters are only
used when they are defined by crystal symmetry. An approximate (isotropic)
treatment of cell e.s.d.'s is used for estimating e.s.d.'s involving l.s.
planes.
;
loop_
    _geom_bond_atom_site_label_1
    _geom_bond_atom_site_label_2
    _geom_bond_site_symmetry_2
    _geom_bond_distance
    _geom_bond_publ_flag
    C2 C3 . 1.340(2) ?
    C2 O1 . 1.3809(17) ?
    C2 C7 . 1.488(2) ?
    C3 C10 . 1.471(2) ?
    C3 C4 . 1.512(2) ?
    C4 C5 . 1.513(2) ?
    C4 C15 . 1.528(2) ?
    C4 H4 . 0.9800 ?
    C5 C6 . 1.341(2) ?
    C5 C11 . 1.469(2) ?
    C6 O1 . 1.3788(18) ?
    C6 C14 . 1.492(2) ?
    C7 C8 . 1.530(2) ?
    C7 H7A . 0.9700 ?
    C7 H7B . 0.9700 ?
    C8 C22 . 1.529(2) ?
    C8 C21 . 1.531(2) ?
    C8 C9 . 1.534(2) ?
    C9 C10 . 1.503(2) ?
    C9 H9A . 0.9700 ?
    C9 H9B . 0.9700 ?
    C10 O2 . 1.221(2) ?
    C11 O3 . 1.222(2) ?
    C11 C12 . 1.509(2) ?
    C12 C13 . 1.529(2) ?
    C12 H12A . 0.9700 ?
    C12 H12B . 0.9700 ?
    C13 C14 . 1.529(2) ?
    C13 C24 . 1.536(3) ?
    C13 C23 . 1.536(3) ?
    C14 H14A . 0.9700 ?
    C14 H14B . 0.9700 ?
    C15 C20 . 1.384(2) ?
    C15 C16 . 1.385(2) ?
    C16 C17 . 1.386(2) ?
    C16 H16 . 0.9300 ?
    C17 C18 . 1.377(3) ?
    C17 H17 . 0.9300 ?
    C18 C19 . 1.375(3) ?
    C18 H18 . 0.9300 ?
    C19 C20 . 1.385(2) ?
    C19 H19 . 0.9300 ?
    C20 H20 . 0.9300 ?
    C21 H21A . 0.9600 ?
    C21 H21B . 0.9600 ?
    C21 H21C . 0.9600 ?
    C22 H22A . 0.9600 ?
    C22 H22B . 0.9600 ?
    C22 H22C . 0.9600 ?
    C23 H23A . 0.9600 ?
    C23 H23B . 0.9600 ?
    C23 H23C . 0.9600 ?
    C24 H24A . 0.9600 ?
    C24 H24B . 0.9600 ?
    C24 H24C . 0.9600 ?
loop_
    _geom_angle_atom_site_label_1
    _geom_angle_atom_site_label_2
    _geom_angle_atom_site_label_3
    _geom_angle_site_symmetry_1
    _geom_angle_site_symmetry_3
    _geom_angle
    _geom_angle_publ_flag
    C3 C2 O1 . . 122.50(13) ?
    C3 C2 C7 . . 126.13(14) ?
    O1 C2 C7 . . 111.33(13) ?
    C2 C3 C10 . . 118.61(14) ?
    C2 C3 C4 . . 122.44(13) ?
    C10 C3 C4 . . 118.94(13) ?
    C3 C4 C5 . . 108.46(12) ?
    C3 C4 C15 . . 110.74(12) ?
    C5 C4 C15 . . 112.66(12) ?
    C3 C4 H4 . . 108.3 ?
    C5 C4 H4 . . 108.3 ?
    C15 C4 H4 . . 108.3 ?
    C6 C5 C11 . . 118.38(14) ?
    C6 C5 C4 . . 122.44(13) ?
    C11 C5 C4 . . 119.17(14) ?
    C5 C6 O1 . . 122.64(13) ?
    C5 C6 C14 . . 126.09(14) ?
    O1 C6 C14 . . 111.27(13) ?
    C2 C7 C8 . . 113.26(13) ?
    C2 C7 H7A . . 108.9 ?
    C8 C7 H7A . . 108.9 ?
    C2 C7 H7B . . 108.9 ?
    C8 C7 H7B . . 108.9 ?
    H7A C7 H7B . . 107.7 ?
    C22 C8 C7 . . 108.54(15) ?
    C22 C8 C21 . . 109.63(16) ?
    C7 C8 C21 . . 110.20(14) ?
    C22 C8 C9 . . 110.41(15) ?
    C7 C8 C9 . . 108.23(14) ?
    C21 C8 C9 . . 109.80(15) ?
    C10 C9 C8 . . 114.33(14) ?
    C10 C9 H9A . . 108.7 ?
    C8 C9 H9A . . 108.7 ?
    C10 C9 H9B . . 108.7 ?
    C8 C9 H9B . . 108.7 ?
    H9A C9 H9B . . 107.6 ?
    O2 C10 C3 . . 120.52(15) ?
    O2 C10 C9 . . 122.07(15) ?
    C3 C10 C9 . . 117.34(15) ?
    O3 C11 C5 . . 120.72(16) ?
    O3 C11 C12 . . 121.90(15) ?
    C5 C11 C12 . . 117.37(15) ?
    C11 C12 C13 . . 114.43(14) ?
    C11 C12 H12A . . 108.7 ?
    C13 C12 H12A . . 108.7 ?
    C11 C12 H12B . . 108.7 ?
    C13 C12 H12B . . 108.7 ?
    H12A C12 H12B . . 107.6 ?
    C12 C13 C14 . . 108.04(14) ?
    C12 C13 C24 . . 109.55(17) ?
    C14 C13 C24 . . 110.41(15) ?
    C12 C13 C23 . . 109.85(14) ?
    C14 C13 C23 . . 109.43(16) ?
    C24 C13 C23 . . 109.54(17) ?
    C6 C14 C13 . . 112.88(14) ?
    C6 C14 H14A . . 109.0 ?
    C13 C14 H14A . . 109.0 ?
    C6 C14 H14B . . 109.0 ?
    C13 C14 H14B . . 109.0 ?
    H14A C14 H14B . . 107.8 ?
    C20 C15 C16 . . 118.41(14) ?
    C20 C15 C4 . . 120.80(14) ?
    C16 C15 C4 . . 120.77(13) ?
    C15 C16 C17 . . 120.76(16) ?
    C15 C16 H16 . . 119.6 ?
    C17 C16 H16 . . 119.6 ?
    C18 C17 C16 . . 120.09(17) ?
    C18 C17 H17 . . 120.0 ?
    C16 C17 H17 . . 120.0 ?
    C19 C18 C17 . . 119.77(16) ?
    C19 C18 H18 . . 120.1 ?
    C17 C18 H18 . . 120.1 ?
    C18 C19 C20 . . 120.08(17) ?
    C18 C19 H19 . . 120.0 ?
    C20 C19 H19 . . 120.0 ?
    C15 C20 C19 . . 120.88(17) ?
    C15 C20 H20 . . 119.6 ?
    C19 C20 H20 . . 119.6 ?
    C8 C21 H21A . . 109.5 ?
    C8 C21 H21B . . 109.5 ?
    H21A C21 H21B . . 109.5 ?
    C8 C21 H21C . . 109.5 ?
    H21A C21 H21C . . 109.5 ?
    H21B C21 H21C . . 109.5 ?
    C8 C22 H22A . . 109.5 ?
    C8 C22 H22B . . 109.5 ?
    H22A C22 H22B . . 109.5 ?
    C8 C22 H22C . . 109.5 ?
    H22A C22 H22C . . 109.5 ?
    H22B C22 H22C . . 109.5 ?
    C13 C23 H23A . . 109.5 ?
    C13 C23 H23B . . 109.5 ?
    H23A C23 H23B . . 109.5 ?
    C13 C23 H23C . . 109.5 ?
    H23A C23 H23C . . 109.5 ?
    H23B C23 H23C . . 109.5 ?
    C13 C24 H24A . . 109.5 ?
    C13 C24 H24B . . 109.5 ?
    H24A C24 H24B . . 109.5 ?
    C13 C24 H24C . . 109.5 ?
    H24A C24 H24C . . 109.5 ?
    H24B C24 H24C . . 109.5 ?
    C6 O1 C2 . . 117.81(11) ?
loop_
    _geom_torsion_atom_site_label_1
    _geom_torsion_atom_site_label_2
    _geom_torsion_atom_site_label_3
    _geom_torsion_atom_site_label_4
    _geom_torsion_site_symmetry_1
    _geom_torsion_site_symmetry_2
    _geom_torsion_site_symmetry_3
    _geom_torsion_site_symmetry_4
    _geom_torsion
    _geom_torsion_publ_flag
    O1 C2 C3 C10 . . . . 173.83(13) ?
    C7 C2 C3 C10 . . . . -3.8(2) ?
    O1 C2 C3 C4 . . . . -7.5(2) ?
    C7 C2 C3 C4 . . . . 174.82(14) ?
    C2 C3 C4 C5 . . . . 19.19(19) ?
    C10 C3 C4 C5 . . . . -162.15(13) ?
    C2 C3 C4 C15 . . . . -104.92(16) ?
    C10 C3 C4 C15 . . . . 73.74(17) ?
    C3 C4 C5 C6 . . . . -16.4(2) ?
    C15 C4 C5 C6 . . . . 106.60(16) ?
    C3 C4 C5 C11 . . . . 162.83(13) ?
    C15 C4 C5 C11 . . . . -74.21(18) ?
    C11 C5 C6 O1 . . . . -177.46(14) ?
    C4 C5 C6 O1 . . . . 1.7(2) ?
    C11 C5 C6 C14 . . . . 2.4(2) ?
    C4 C5 C6 C14 . . . . -178.36(15) ?
    C3 C2 C7 C8 . . . . -17.9(2) ?
    O1 C2 C7 C8 . . . . 164.25(13) ?
    C2 C7 C8 C22 . . . . 164.25(16) ?
    C2 C7 C8 C21 . . . . -75.68(18) ?
    C2 C7 C8 C9 . . . . 44.40(18) ?
    C22 C8 C9 C10 . . . . -172.24(16) ?
    C7 C8 C9 C10 . . . . -53.6(2) ?
    C21 C8 C9 C10 . . . . 66.8(2) ?
    C2 C3 C10 O2 . . . . 178.27(16) ?
    C4 C3 C10 O2 . . . . -0.4(2) ?
    C2 C3 C10 C9 . . . . -4.7(2) ?
    C4 C3 C10 C9 . . . . 176.63(14) ?
    C8 C9 C10 O2 . . . . -148.28(17) ?
    C8 C9 C10 C3 . . . . 34.7(2) ?
    C6 C5 C11 O3 . . . . 172.63(16) ?
    C4 C5 C11 O3 . . . . -6.6(2) ?
    C6 C5 C11 C12 . . . . -8.5(2) ?
    C4 C5 C11 C12 . . . . 172.31(15) ?
    O3 C11 C12 C13 . . . . -145.42(19) ?
    C5 C11 C12 C13 . . . . 35.7(2) ?
    C11 C12 C13 C14 . . . . -53.6(2) ?
    C11 C12 C13 C24 . . . . 66.7(2) ?
    C11 C12 C13 C23 . . . . -172.93(18) ?
    C5 C6 C14 C13 . . . . -23.1(2) ?
    O1 C6 C14 C13 . . . . 156.85(14) ?
    C12 C13 C14 C6 . . . . 46.2(2) ?
    C24 C13 C14 C6 . . . . -73.61(19) ?
    C23 C13 C14 C6 . . . . 165.75(16) ?
    C3 C4 C15 C20 . . . . -125.34(15) ?
    C5 C4 C15 C20 . . . . 112.98(16) ?
    C3 C4 C15 C16 . . . . 53.10(19) ?
    C5 C4 C15 C16 . . . . -68.58(18) ?
    C20 C15 C16 C17 . . . . 0.9(2) ?
    C4 C15 C16 C17 . . . . -177.63(15) ?
    C15 C16 C17 C18 . . . . 0.1(3) ?
    C16 C17 C18 C19 . . . . -0.8(3) ?
    C17 C18 C19 C20 . . . . 0.6(3) ?
    C16 C15 C20 C19 . . . . -1.1(2) ?
    C4 C15 C20 C19 . . . . 177.38(16) ?
    C18 C19 C20 C15 . . . . 0.4(3) ?
    C5 C6 O1 C2 . . . . 12.5(2) ?
    C14 C6 O1 C2 . . . . -167.45(13) ?
    C3 C2 O1 C6 . . . . -9.5(2) ?
    C7 C2 O1 C6 . . . . 168.44(13) ?
