# Supplementary material for: 3,3,6,6-Tetra­methyl-9-phenyl-3,4,5,6-tetra­hydro-9H-xanthene-1,8(2H,7H)-dione
Source: Acta Crystallogr Sect E Struct Rep Online. 2009 Mar 28;65(Pt 4):o916. doi: 10.1107/S1600536809010526 (PMC2969019; doi:10.1107/S1600536809010526)
Supplement: Supplementary file 2 [file e-65-0o916-Isup2.hkl]

#
# h,k,l, Fc-squared, Fo-squared, sigma(Fo-squared) and status flag
#
data_I
_shelx_title ' pr48_0m in P2(1)/c'
_shelx_refln_list_code          4
_shelx_F_calc_maximum      200.08
_exptl_crystal_F_000       752.00
_reflns_d_resolution_high  0.7800
 
loop_
 _symmetry_equiv_pos_as_xyz
 'x, y, z'
 '-x, y+1/2, -z+1/2'
 '-x, -y, -z'
 'x, -y-1/2, z-1/2'
 
_cell_length_a     6.0562
_cell_length_b    19.7680
_cell_length_c    16.4325
_cell_angle_alpha  90.000
_cell_angle_beta   97.924
_cell_angle_gamma  90.000
 
_shelx_F_squared_multiplier     1.000
 
loop_
 _refln_index_h
 _refln_index_k
 _refln_index_l
 _refln_F_squared_calc
 _refln_F_squared_meas
 _refln_F_squared_sigma
 _refln_observed_status
   1   0   0    12662.03    11246.72    332.14 o
   2   0   0     3559.31     3386.08     71.18 o
   3   0   0       74.55       77.33      5.01 o
   4   0   0      446.69      456.90     26.32 o
   5   0   0       96.15       86.02      8.53 o
   6   0   0      163.87      123.47     11.12 o
   7   0   0        2.41       -4.08      4.82 o
   1   1   0     6874.71     6144.52     73.29 o
   2   1   0     2468.32     2247.07     27.70 o
   3   1   0      102.06       97.74      3.29 o
   4   1   0        7.15        9.42      1.90 o
   5   1   0        3.59        3.25      3.27 o
   6   1   0       22.59       14.96      5.93 o
   7   1   0        2.37        1.19      3.79 o
   0   2   0    11817.79     8846.18    154.13 o
   1   2   0     8326.24     7731.09    172.76 o
   2   2   0        1.52        2.88      0.78 o
   3   2   0     1163.48     1237.72     20.16 o
   4   2   0       30.80       29.26      2.73 o
   5   2   0      280.36      261.87     10.49 o
   6   2   0       39.36       43.94      5.51 o
   7   2   0        0.19        7.39      4.06 o
   1   3   0     2920.49     2578.69     38.28 o
   2   3   0        4.63        5.63      0.96 o
   3   3   0      513.46      471.81     10.48 o
   4   3   0        4.40        3.10      2.30 o
   5   3   0      103.40      103.54      6.82 o
   6   3   0        5.32        6.30      3.93 o
   7   3   0       41.64       38.13      5.89 o
   0   4   0      973.54      930.52     14.50 o
   1   4   0       21.90       19.84      1.38 o
   2   4   0       26.47       22.52      1.73 o
   3   4   0        8.21        8.42      1.90 o
   4   4   0       31.57       43.05      3.21 o
   5   4   0      584.48      581.08     24.29 o
   6   4   0       64.44       85.14     17.43 o
   7   4   0       19.25       21.50      5.24 o
   1   5   0     2035.16     1915.68     29.06 o
   2   5   0      481.61      549.44     11.41 o
   3   5   0       63.83       55.56      3.05 o
   4   5   0       63.98       54.81      3.95 o
   5   5   0       46.07       56.18      5.63 o
   6   5   0        0.75        0.36      5.01 o
   7   5   0       22.56       24.42      7.42 o
   0   6   0       67.75       62.06      2.85 o
   1   6   0      289.74      269.95      6.34 o
   2   6   0      435.35      520.01     13.76 o
   3   6   0       19.87       18.76      2.14 o
   4   6   0      385.43      373.03      9.83 o
   5   6   0      548.51      558.31     26.51 o
   6   6   0        2.37        3.02      3.53 o
   7   6   0        2.32        1.85      4.46 o
   1   7   0     1967.35     2002.71     35.60 o
   2   7   0      123.38      118.86      9.58 o
   3   7   0       21.81       18.98      2.28 o
   4   7   0        0.08        1.00      1.96 o
   5   7   0      201.27      198.26     12.79 o
   6   7   0       18.75       20.76      4.84 o
   7   7   0       33.44       35.42      6.29 o
   0   8   0      165.13      139.60      4.80 o
   1   8   0      805.05      892.70     17.40 o
   2   8   0     1066.31     1067.21     20.83 o
   3   8   0      102.22       82.55      4.13 o
   4   8   0      217.43      227.60      7.56 o
   5   8   0      251.09      260.12     11.14 o
   6   8   0        0.74        0.37      3.67 o
   7   8   0       10.94       14.49      7.23 o
   1   9   0        0.07        1.67      2.41 o
   2   9   0      383.14      418.78     10.04 o
   3   9   0        0.06       -0.66      1.63 o
   4   9   0       68.50       62.15      4.18 o
   5   9   0      103.96      116.69      9.08 o
   6   9   0       21.52       39.41      5.86 o
   7   9   0       12.42       14.17      6.49 o
   0  10   0      551.35      529.68     13.48 o
   1  10   0      128.77      149.57      4.69 o
   2  10   0       23.46       14.97      3.15 o
   3  10   0      306.24      321.96      9.06 o
   4  10   0      103.83      107.26      6.75 o
   5  10   0       60.16       64.73      6.28 o
   6  10   0        9.33       12.24      4.72 o
   7  10   0        5.63        7.42      4.96 o
   1  11   0      327.04      358.36      8.43 o
   2  11   0      110.88      110.25      9.12 o
   3  11   0       13.08       10.50      2.45 o
   4  11   0      120.84      125.88      7.60 o
   5  11   0       14.06       14.61      4.43 o
   6  11   0       47.32       46.21      6.42 o
   0  12   0      703.67      696.20     17.40 o
   1  12   0      290.47      293.68      7.47 o
   2  12   0       18.01       15.96      5.95 o
   3  12   0       22.40       21.73      4.07 o
   4  12   0       49.99       50.62      6.30 o
   5  12   0      229.17      249.79     11.79 o
   6  12   0        6.58        2.66      4.32 o
   1  13   0        9.80        7.13      2.19 o
   2  13   0        3.97        7.52      6.23 o
   3  13   0        0.58        1.41      2.07 o
   4  13   0        4.42        0.90      3.27 o
   5  13   0      109.03      112.82     10.20 o
   6  13   0        0.20        1.50      4.58 o
   0  14   0      615.84      651.99     16.99 o
   1  14   0       83.82       94.44      4.44 o
   2  14   0       36.39       40.61      4.94 o
   3  14   0       45.60       42.70      3.93 o
   4  14   0       12.38       18.35      4.58 o
   5  14   0        1.58        3.47      8.71 o
   6  14   0       31.13       30.48      6.65 o
   1  15   0       99.31      110.16      4.14 o
   2  15   0       62.57       59.79      3.34 o
   3  15   0       80.58       69.64      8.14 o
   4  15   0       18.59       11.84      4.32 o
   5  15   0        0.36       -0.19      4.06 o
   6  15   0        4.63        5.57      5.11 o
   0  16   0     1210.38     1235.77     43.75 o
   1  16   0       12.24       11.75      2.98 o
   2  16   0        8.71        2.24      2.55 o
   3  16   0        0.96        8.44      3.79 o
   4  16   0       28.01       14.66      4.70 o
   5  16   0       12.94       16.55      6.86 o
   1  17   0        8.88        2.79      2.67 o
   2  17   0        6.49        9.82      3.02 o
   3  17   0      109.39       80.41      9.83 o
   4  17   0        1.05        2.89      3.91 o
   5  17   0        3.81       -4.08      4.08 o
   0  18   0      188.29      183.16     12.98 o
   1  18   0      117.46      111.91      6.26 o
   2  18   0        2.75        4.11      2.94 o
   3  18   0        0.90        0.91      7.04 o
   4  18   0        0.00       -1.85      4.06 o
   5  18   0        2.53        1.58      4.58 o
   1  19   0       65.85       56.96      9.76 o
   2  19   0       38.98       34.39      4.36 o
   3  19   0       14.02       11.02      7.23 o
   4  19   0       44.65       59.36      7.42 o
   5  19   0        0.01        5.23      4.63 o
   0  20   0      206.54      202.07     14.46 o
   1  20   0       12.21        7.49      3.41 o
   2  20   0        0.18       -2.22      3.79 o
   3  20   0       48.33       51.15      6.94 o
   4  20   0       21.94       14.73      6.86 o
   1  21   0       21.24       22.02      4.17 o
   2  21   0        4.69        7.42      4.58 o
   3  21   0       57.84       82.39     15.02 o
   4  21   0        2.24        1.13      4.96 o
   0  22   0        0.05       -3.02      3.79 o
   1  22   0       65.78       61.05     15.02 o
   2  22   0       43.98       43.14     15.94 o
   3  22   0       12.78        9.22     12.05 o
   1  23   0       24.58       23.45      6.12 o
   2  23   0        0.04       -0.93      4.84 o
   3  23   0        1.91       10.83      9.27 o
   0  24   0        2.37        7.79      7.42 o
   1  24   0        2.89        1.46      4.84 o
   2  24   0       36.82       31.96     10.94 o
   1  25   0       43.11       60.99      8.23 o
  -7   1   1        0.62       -3.71      3.93 o
  -6   1   1       36.14       35.85      5.11 o
  -5   1   1        8.48        8.68      3.11 o
  -4   1   1      301.37      323.66      7.33 o
  -3   1   1      234.85      230.84      6.14 o
  -2   1   1     1053.33     1121.93     17.71 o
  -1   1   1     5541.04     5801.92    127.86 o
   0   1   1       63.16       57.94      3.47 o
   1   1   1      408.44      383.28      4.62 o
   2   1   1      774.71      671.71     13.13 o
   3   1   1        1.89       -1.19      1.19 o
   4   1   1       29.54       22.39      2.31 o
   5   1   1       57.30       57.33      5.24 o
   6   1   1        5.23        1.31      3.64 o
   7   1   1        0.02       -1.67      3.93 o
  -7   2   1        0.47       -0.38      4.06 o
  -6   2   1        4.29       -3.83      4.08 o
  -5   2   1        1.21       -2.36      2.36 o
  -4   2   1       45.04       43.89      3.05 o
  -3   2   1      856.71      945.29     14.15 o
  -2   2   1     2033.30     2059.04     27.86 o
  -1   2   1        2.02       -0.28      0.91 o
   0   2   1      438.93      424.06      5.12 o
   1   2   1      129.34      126.23      3.23 o
   2   2   1      174.89      170.36      4.03 o
   3   2   1     1489.47     1427.09     23.13 o
   4   2   1      391.63      428.81      9.27 o
   5   2   1        3.06        3.89      3.15 o
   6   2   1        8.06       11.12      5.93 o
   7   2   1        0.82       -1.67      3.79 o
  -7   3   1       47.57       34.07      5.63 o
  -6   3   1      221.26      224.16     10.62 o
  -5   3   1       92.31      103.67     20.21 o
  -4   3   1      351.05      422.10     10.19 o
  -3   3   1      260.46      324.37      6.06 o
  -2   3   1      714.80      705.17     10.48 o
  -1   3   1       56.22       42.05      1.74 o
   0   3   1      355.03      314.71      5.11 o
   1   3   1       50.04       49.53      1.88 o
   2   3   1      313.84      282.83      9.58 o
   3   3   1      149.25      136.14      4.22 o
   4   3   1      312.77      298.46      7.37 o
   5   3   1      153.31      161.62      8.26 o
   6   3   1      139.14      123.84     15.94 o
   7   3   1       19.53       16.28      4.84 o
  -7   4   1       19.49       21.53      5.22 o
  -6   4   1       35.69       33.72      5.37 o
  -5   4   1        7.83        4.74      3.53 o
  -4   4   1        0.12        1.53      1.63 o
  -3   4   1       91.49      103.81      3.07 o
  -2   4   1      688.27      727.06     12.09 o
  -1   4   1       42.18       38.77      1.79 o
   0   4   1     8522.81     7425.46    126.59 o
   1   4   1     6012.50     5560.68     94.33 o
   2   4   1      987.03      949.85     18.05 o
   3   4   1      398.68      350.78      8.70 o
   4   4   1       58.73       61.60      3.84 o
   5   4   1       42.23       45.08      4.98 o
   6   4   1        9.46       11.61      8.53 o
   7   4   1       18.79       14.53     10.01 o
  -7   5   1       24.99       10.27      5.38 o
  -6   5   1      144.46      139.09      8.39 o
  -5   5   1     1206.45     1192.17     50.42 o
  -4   5   1        1.65        4.06      1.90 o
  -3   5   1       22.91       19.66      2.06 o
  -2   5   1      833.60      864.78     14.27 o
  -1   5   1        3.99        2.89      0.96 o
   0   5   1    11945.03    10483.21    153.76 o
   1   5   1     5574.54     5213.12     88.69 o
   2   5   1      751.46      766.01     15.20 o
   3   5   1      281.26      306.32     14.96 o
   4   5   1        0.09       -0.87      1.83 o
   5   5   1       16.27       12.24      3.93 o
   6   5   1       25.32       22.25      7.42 o
   7   5   1       89.28      105.69      8.39 o
  -7   6   1       34.08       32.14      5.89 o
  -6   6   1        1.68       -1.13      3.21 o
  -5   6   1       32.81       37.53      4.96 o
  -4   6   1      360.49      327.68      8.89 o
  -3   6   1      550.59      577.37     12.47 o
  -2   6   1      583.17      642.29     11.25 o
  -1   6   1      238.43      228.45      4.85 o
   0   6   1      979.50     1007.71     15.94 o
   1   6   1        2.67        1.64      1.19 o
   2   6   1       16.84       14.82      2.10 o
   3   6   1      377.54      425.14     10.19 o
   4   6   1       15.48       10.50      2.42 o
   5   6   1      184.39      172.62      8.91 o
   6   6   1       27.98       26.05      5.11 o
   7   6   1        2.82        1.96      4.06 o
  -7   7   1        0.51       -0.32      3.91 o
  -6   7   1        1.62        3.84      3.79 o
  -5   7   1      268.48      292.67     23.91 o
  -4   7   1       17.49       15.46      2.59 o
  -3   7   1      245.99      260.71      7.19 o
  -2   7   1     2405.32     2549.54     45.09 o
  -1   7   1     2661.32     2673.34     47.14 o
   0   7   1       53.81       64.11      3.58 o
   1   7   1     1619.04     1632.85     29.54 o
   2   7   1      249.18      303.99      7.70 o
   3   7   1        1.68        3.24      1.78 o
   4   7   1      692.00      643.17     21.56 o
   5   7   1       39.81       43.18      5.37 o
   6   7   1       28.71       21.20      4.80 o
   7   7   1       40.58       42.46      6.54 o
  -7   8   1        0.02       -0.32      9.08 o
  -6   8   1        4.72        1.48      3.67 o
  -5   8   1       86.28       89.92      6.68 o
  -4   8   1      109.47      113.47      5.11 o
  -3   8   1      470.54      502.15     13.05 o
  -2   8   1      454.49      574.01     12.34 o
  -1   8   1     4171.21     4372.67     75.96 o
   0   8   1      194.14      167.09      4.63 o
   1   8   1     1083.24     1059.57     20.33 o
   2   8   1     3268.55     3355.46     59.01 o
   3   8   1      249.54      231.13      7.06 o
   4   8   1       48.21       40.14      3.68 o
   5   8   1       21.78       26.34      4.58 o
   6   8   1        2.56        0.00      3.67 o
   7   8   1       18.64       28.04      6.30 o
  -7   9   1        8.38       -3.98      9.08 o
  -6   9   1       10.36       13.84      4.32 o
  -5   9   1        7.57        4.30      4.08 o
  -4   9   1        0.02       -1.93      1.93 o
  -3   9   1       51.11       53.54      6.94 o
  -2   9   1      241.31      295.42      9.24 o
  -1   9   1       45.52       49.62      2.77 o
   0   9   1      101.60       85.89      3.35 o
   1   9   1     5395.08     5637.04     96.83 o
   2   9   1      769.88      733.48     15.55 o
   3   9   1        1.43        0.69      1.75 o
   4   9   1      439.53      468.72     12.26 o
   5   9   1       28.78       20.34      7.60 o
   6   9   1       36.09       49.24      6.29 o
   7   9   1        1.10        2.46      5.75 o
  -7  10   1        3.42       -4.08      5.56 o
  -6  10   1        0.78       -1.78      4.63 o
  -5  10   1       50.58       49.97      7.60 o
  -4  10   1        1.12        1.92      2.85 o
  -3  10   1      431.89      454.51     11.26 o
  -2  10   1     2030.98     2075.11     38.03 o
  -1  10   1      193.04      219.39      4.94 o
   0  10   1      110.94      113.66      4.50 o
   1  10   1       69.21       58.62      2.77 o
   2  10   1      271.22      305.84      8.49 o
   3  10   1      108.60      111.43      6.51 o
   4  10   1      277.08      269.08     10.86 o
   5  10   1        0.00        1.79      3.79 o
   6  10   1       15.35        7.66      7.42 o
   7  10   1        3.44        3.36      4.96 o
  -6  11   1       15.06        8.53      6.30 o
  -5  11   1       11.91       12.88      4.06 o
  -4  11   1        7.71       13.90      3.67 o
  -3  11   1      147.01      135.68      6.56 o
  -2  11   1       67.57       66.67      3.90 o
  -1  11   1      711.54      710.22     12.96 o
   0  11   1       16.26       20.08      2.01 o
   1  11   1       43.42       44.49      2.48 o
   2  11   1      374.12      391.58     11.17 o
   3  11   1        0.48        2.15      2.04 o
   4  11   1      461.93      459.34     12.47 o
   5  11   1      301.95      326.44     13.50 o
   6  11   1        5.69        7.23      4.46 o
  -6  12   1        0.97       -2.22      4.19 o
  -5  12   1      116.97      120.36      8.13 o
  -4  12   1        0.03       -1.02      3.52 o
  -3  12   1       11.49       12.99      2.67 o
  -2  12   1       71.53       74.96      5.05 o
  -1  12   1      572.05      548.95     10.21 o
   0  12   1      389.18      351.37      8.68 o
   1  12   1        6.33        5.64      1.98 o
   2  12   1      171.20      151.09      5.97 o
   3  12   1        0.15        1.40      2.28 o
   4  12   1      117.44      133.62     17.80 o
   5  12   1        1.48        7.79      4.46 o
   6  12   1        0.54       -0.19      4.19 o
  -6  13   1       92.44      111.26      9.04 o
  -5  13   1       72.49       77.84      7.21 o
  -4  13   1        8.58        4.08      4.08 o
  -3  13   1       11.06        8.41      2.45 o
  -2  13   1        0.00        0.43      1.96 o
  -1  13   1        5.40        6.19      1.90 o
   0  13   1       11.73       13.74      2.07 o
   1  13   1       15.53       16.18      2.21 o
   2  13   1        7.23        6.80      2.35 o
   3  13   1       19.21       20.11      5.88 o
   4  13   1       67.53       83.71     10.20 o
   5  13   1        8.21        9.01      4.45 o
   6  13   1        6.93        2.78      4.46 o
  -6  14   1       28.48       33.57      6.68 o
  -5  14   1       98.21       91.02      7.73 o
  -4  14   1      148.71      130.96      8.26 o
  -3  14   1        0.43        2.55      2.49 o
  -2  14   1        0.06        1.55      2.28 o
  -1  14   1      329.81      332.20      9.05 o
   0  14   1       69.42       64.72      3.65 o
   1  14   1        2.31        4.40      1.71 o
   2  14   1       24.49       24.24      3.28 o
   3  14   1       10.34       14.87      3.05 o
   4  14   1       50.54       39.22      5.49 o
   5  14   1       11.82       20.37      5.11 o
   6  14   1       57.11       70.79      9.64 o
  -6  15   1       94.06      122.89      9.83 o
  -5  15   1        0.07       -2.33      7.04 o
  -4  15   1        0.22       -3.27      3.27 o
  -3  15   1       51.31       70.48      6.29 o
  -2  15   1      208.89      209.36      7.69 o
  -1  15   1      352.21      352.94     12.19 o
   0  15   1       50.50       58.41      3.49 o
   1  15   1      105.27       79.60      3.80 o
   2  15   1        4.23        4.14      1.98 o
   3  15   1       35.39       29.94      3.90 o
   4  15   1       57.33       66.80     11.31 o
   5  15   1       12.63       24.63      5.49 o
   6  15   1       26.86       29.21     10.01 o
  -6  16   1       47.48       46.10      7.47 o
  -5  16   1       25.81       18.33      5.22 o
  -4  16   1       10.40       23.39      5.24 o
  -3  16   1       23.81       28.02      4.98 o
  -2  16   1       10.29       13.18      3.46 o
  -1  16   1       62.92       75.83      5.77 o
   0  16   1       10.36        7.86      3.13 o
   1  16   1       30.03       32.64      2.76 o
   2  16   1       21.39       27.49      2.86 o
   3  16   1       28.39       20.99      3.68 o
   4  16   1       19.39       18.19      4.84 o
   5  16   1        2.36       -3.61      4.82 o
  -5  17   1       23.54       25.18      9.45 o
  -4  17   1       29.13       28.93      5.63 o
  -3  17   1        0.72       -0.37      3.38 o
  -2  17   1        4.62        2.72      2.63 o
  -1  17   1      215.94      207.37      9.43 o
   0  17   1      270.53      286.17      8.51 o
   1  17   1        0.82        3.24      2.63 o
   2  17   1      206.66      191.66      7.76 o
   3  17   1        0.00       -1.53      3.52 o
   4  17   1        0.06        0.00      3.67 o
   5  17   1        5.67        7.53      5.07 o
  -5  18   1        0.82       -4.30      4.43 o
  -4  18   1       14.47       15.57      5.11 o
  -3  18   1        0.65       -3.53      3.53 o
  -2  18   1       53.07       48.03      4.57 o
  -1  18   1      379.91      357.76     13.24 o
   0  18   1     1548.79     1506.26     58.03 o
   1  18   1       38.14       38.94      4.30 o
   2  18   1      148.55      150.56      9.79 o
   3  18   1       61.64       49.76     13.90 o
   4  18   1        0.13        2.62      4.43 o
   5  18   1        0.22       -0.26      4.80 o
  -5  19   1       47.89       30.76      6.80 o
  -4  19   1       39.60       38.40      6.42 o
  -3  19   1       20.81       14.27      4.70 o
  -2  19   1        1.30       -3.41      3.41 o
  -1  19   1      161.49      160.65      7.67 o
   0  19   1      200.14      206.51      8.53 o
   1  19   1       16.36       14.10      3.75 o
   2  19   1      111.58      111.97      8.48 o
   3  19   1       31.81       28.75      5.75 o
   4  19   1       11.29        7.67      5.07 o
   5  19   1        3.40        6.60      5.63 o
  -4  20   1       13.63        8.09      9.08 o
  -3  20   1       28.78       31.82      6.16 o
  -2  20   1        0.11        7.70      4.32 o
  -1  20   1      135.52      132.00     10.58 o
   0  20   1       30.38       29.91      4.34 o
   1  20   1       27.00       26.83      5.45 o
   2  20   1       69.19       59.57      9.45 o
   3  20   1       26.09       26.37      5.89 o
   4  20   1        0.61       -4.18      4.18 o
  -4  21   1       65.15       75.08      8.39 o
  -3  21   1        0.11       -3.93      3.93 o
  -2  21   1        2.90        0.00      3.91 o
  -1  21   1       46.26       49.27      6.65 o
   0  21   1       14.17       18.75      3.98 o
   1  21   1        2.14        5.23      3.41 o
   2  21   1        3.09        3.21      4.43 o
   3  21   1       14.42       24.11      5.89 o
   4  21   1        0.47        1.95      4.96 o
  -3  22   1       62.29       65.24      7.99 o
  -2  22   1        1.29        6.07      4.84 o
  -1  22   1        7.59        8.61      4.84 o
   0  22   1        0.01       -0.86      3.12 o
   1  22   1       29.43       30.54      4.70 o
   2  22   1        0.65        2.04      4.72 o
   3  22   1        6.06       18.17      6.03 o
  -3  23   1        0.02       -1.94      5.11 o
  -2  23   1        0.25       -2.04      4.84 o
  -1  23   1        1.71        2.93      4.96 o
   0  23   1        1.03        4.26      4.58 o
   1  23   1        0.05       -1.80      4.54 o
   2  23   1       36.08       42.92      7.18 o
   3  23   1        0.99       -5.48      5.93 o
  -2  24   1       67.07       61.91     11.49 o
  -1  24   1       84.78       84.62      8.87 o
   0  24   1       16.19       12.55      5.60 o
   1  24   1       26.99       34.91      6.94 o
   2  24   1        0.48        0.74      5.24 o
  -1  25   1       26.25       23.04      6.68 o
   0  25   1       11.85        2.60      8.16 o
  -7   0   2       75.42       74.89      9.64 o
  -6   0   2       75.27       89.73      9.64 o
  -5   0   2       57.47       50.05      6.30 o
  -4   0   2       88.84       87.35      7.42 o
  -3   0   2        2.85       -1.48      1.48 o
  -2   0   2       41.48       48.57      2.36 o
  -1   0   2    20295.10    19641.77    592.86 o
   0   0   2     4703.76     4377.37     99.39 o
   1   0   2     3822.61     3497.07     51.68 o
   2   0   2     3242.37     3031.77     64.49 o
   3   0   2        5.52        5.23      2.78 o
   4   0   2       18.18        5.21      3.52 o
   5   0   2        6.26        3.34      4.82 o
   6   0   2        1.84        4.08      5.56 o
   7   0   2       10.31        3.71      6.30 o
  -7   1   2        3.43        0.66      3.79 o
  -6   1   2       73.11       70.77      6.16 o
  -5   1   2      240.79      268.59     10.75 o
  -4   1   2        8.12        9.10      1.48 o
  -3   1   2      859.80      925.17     17.48 o
  -2   1   2      266.19      283.94      4.61 o
  -1   1   2      104.88       91.12      2.16 o
   0   1   2     6616.62     5908.19     70.94 o
   1   1   2     4215.74     3871.72     80.75 o
   2   1   2      824.84      825.39     13.81 o
   3   1   2     2814.24     2939.31     45.14 o
   4   1   2      111.93       82.81      3.84 o
   5   1   2      356.25      364.59     13.11 o
   6   1   2      103.14       89.14      7.21 o
   7   1   2        0.73       -2.04      4.19 o
  -7   2   2        8.20        8.39      7.04 o
  -6   2   2       98.15       82.52     12.61 o
  -5   2   2       48.82       46.42      5.01 o
  -4   2   2      112.40      121.37      4.68 o
  -3   2   2      418.86      492.90      9.03 o
  -2   2   2      124.45       96.70      2.83 o
  -1   2   2     1516.84     1498.63     20.47 o
   0   2   2      138.21      113.80      1.83 o
   1   2   2     1681.63     1571.16     24.01 o
   2   2   2      988.65      908.79     15.06 o
   3   2   2       45.04       52.89      4.16 o
   4   2   2      105.14       94.02      5.41 o
   5   2   2       15.49        3.52      3.41 o
   6   2   2      120.21      124.98      8.39 o
   7   2   2       19.68       23.77      5.37 o
  -7   3   2        1.35       -1.11      3.67 o
  -6   3   2        1.38       -0.74      3.41 o
  -5   3   2       32.58       28.37      4.82 o
  -4   3   2       57.52       75.71      4.59 o
  -3   3   2     1055.50     1147.36     16.58 o
  -2   3   2        8.56       11.47      1.57 o
  -1   3   2      704.60      732.10     18.04 o
   0   3   2     1933.43     1715.28     21.11 o
   1   3   2      290.26      297.98      5.65 o
   2   3   2      875.40      910.48     15.20 o
   3   3   2       21.52       13.79      1.84 o
   4   3   2      818.80      772.78     16.03 o
   5   3   2      118.11      107.27      9.27 o
   6   3   2      118.02      116.33      8.11 o
   7   3   2       30.29       18.44      5.37 o
  -7   4   2        5.05        7.33      4.58 o
  -6   4   2      321.69      311.95     12.61 o
  -5   4   2      268.36      283.17     34.11 o
  -4   4   2      551.37      620.12     12.79 o
  -3   4   2      139.09      170.33      3.90 o
  -2   4   2     1227.81     1255.26     19.51 o
  -1   4   2     5391.88     5404.58     99.16 o
   0   4   2     1416.52     1315.65     16.54 o
   1   4   2      920.59      827.03     15.48 o
   2   4   2      161.97      188.84      4.67 o
   3   4   2      153.87      166.39      5.78 o
   4   4   2       78.21       82.66      3.98 o
   5   4   2       86.59       93.27     10.57 o
   6   4   2       61.06       58.45      6.29 o
   7   4   2        4.53        3.66      4.17 o
  -7   5   2       24.06       12.31      4.84 o
  -6   5   2        9.98        9.79      3.91 o
  -5   5   2      233.50      225.05     10.20 o
  -4   5   2       42.30       64.43      3.56 o
  -3   5   2      722.41      807.42     12.49 o
  -2   5   2      192.86      201.61      4.14 o
  -1   5   2      701.17      649.74     10.78 o
   0   5   2     1042.02      977.58     13.92 o
   1   5   2       65.56       67.98      2.78 o
   2   5   2      156.94      163.62      4.99 o
   3   5   2       37.99       41.23      6.05 o
   4   5   2       54.22       39.58      3.49 o
   5   5   2       21.71       12.24      3.79 o
   6   5   2       10.56        4.41      4.01 o
   7   5   2        2.92        4.39      4.37 o
  -7   6   2        0.44        5.74      4.43 o
  -6   6   2       99.86       88.64      7.08 o
  -5   6   2      542.98      544.62     16.65 o
  -4   6   2        3.14        4.05      1.83 o
  -3   6   2      235.86      307.07      6.98 o
  -2   6   2     3429.32     3799.26     51.20 o
  -1   6   2     9715.24     9420.15    138.47 o
   0   6   2      584.16      567.36      9.78 o
   1   6   2        4.12        5.96      1.67 o
   2   6   2      771.80      774.43     15.77 o
   3   6   2       75.35       81.07      6.67 o
   4   6   2      179.21      154.14      8.33 o
   5   6   2       31.17       29.01      4.84 o
   6   6   2       34.29       39.70     10.94 o
   7   6   2        0.30       -4.45      4.45 o
  -7   7   2       43.21       44.95      8.16 o
  -6   7   2       10.19       11.65      4.32 o
  -5   7   2       69.69       65.43      5.63 o
  -4   7   2       14.13       14.02      2.26 o
  -3   7   2      432.06      497.84     11.18 o
  -2   7   2     2612.28     2893.77     43.39 o
  -1   7   2       44.45       54.55      3.48 o
   0   7   2      192.34      169.55      4.11 o
   1   7   2     1298.25     1357.00     25.04 o
   2   7   2       51.33       49.62      7.94 o
   3   7   2      115.05      125.65      5.06 o
   4   7   2     1097.59     1078.62     22.61 o
   5   7   2      265.55      257.28     11.14 o
   6   7   2       44.15       44.45      6.16 o
   7   7   2        5.19       13.54      7.04 o
  -7   8   2       13.94       17.25      5.07 o
  -6   8   2       73.24       79.06      6.94 o
  -5   8   2        4.30        6.35      3.52 o
  -4   8   2       89.01       82.08      5.71 o
  -3   8   2       15.85       22.44      4.06 o
  -2   8   2     2324.40     2694.34     41.72 o
  -1   8   2     1247.76     1139.94     21.46 o
   0   8   2      543.93      556.04     10.05 o
   1   8   2      787.38      763.08     15.40 o
   2   8   2      192.29      179.55      5.77 o
   3   8   2      722.83      712.27     15.69 o
   4   8   2      381.74      393.10     11.05 o
   5   8   2        0.14       -3.71      3.71 o
   6   8   2        0.00       -1.85      3.67 o
   7   8   2        1.69        4.95      7.60 o
  -7   9   2        3.28       -3.91      3.91 o
  -6   9   2        4.31        3.89      4.19 o
  -5   9   2       50.65       64.46      7.23 o
  -4   9   2       37.30       35.41      7.04 o
  -3   9   2       48.29       45.26      4.55 o
  -2   9   2      206.18      207.04      6.20 o
  -1   9   2       68.14       70.33      3.28 o
   0   9   2       65.16       67.15      2.81 o
   1   9   2     3311.98     3241.87     57.01 o
   2   9   2      638.57      680.39     14.83 o
   3   9   2       15.24       15.99      2.71 o
   4   9   2       52.76       58.67      9.90 o
   5   9   2        3.50        3.54      5.19 o
   6   9   2       22.37       20.99      5.11 o
   7   9   2        3.62        6.22      4.84 o
  -7  10   2        6.19        8.47      7.60 o
  -6  10   2       11.43        9.51      5.38 o
  -5  10   2        0.81        6.30      3.71 o
  -4  10   2       57.31       61.31      6.12 o
  -3  10   2        5.82        9.64      2.67 o
  -2  10   2      185.56      214.84     23.46 o
  -1  10   2       82.24       82.92      5.71 o
   0  10   2      384.85      396.84      8.10 o
   1  10   2       20.87       25.98      2.55 o
   2  10   2      631.33      670.09     15.06 o
   3  10   2      233.50      221.14      7.42 o
   4  10   2        1.39        3.57      2.73 o
   5  10   2       12.91       13.65      4.58 o
   6  10   2        0.99       -3.53      3.53 o
  -6  11   2        4.73       -1.47      7.60 o
  -5  11   2      132.83      119.50      7.87 o
  -4  11   2       22.05       15.08      3.79 o
  -3  11   2      132.91      130.04      5.92 o
  -2  11   2      323.23      307.52      8.53 o
  -1  11   2      105.74      102.80      5.39 o
   0  11   2        0.66       -1.23      1.23 o
   1  11   2       43.70       35.04      3.00 o
   2  11   2       70.99       74.34      4.20 o
   3  11   2        9.74       12.13      2.82 o
   4  11   2        2.28        8.16      2.83 o
   5  11   2      378.89      435.41     16.25 o
   6  11   2       18.06       17.80      4.98 o
  -6  12   2        3.91        1.16      5.19 o
  -5  12   2        2.73        8.77      3.91 o
  -4  12   2       20.49       28.73      4.82 o
  -3  12   2       22.85       23.46      3.00 o
  -2  12   2      277.26      273.11     12.64 o
  -1  12   2       62.39       62.64      3.49 o
   0  12   2      165.87      183.47      5.16 o
   1  12   2      144.16      153.76      4.72 o
   2  12   2       81.46       73.29      5.88 o
   3  12   2       53.69       55.23      4.12 o
   4  12   2       18.25       24.43      3.60 o
   5  12   2       88.48       98.83      7.87 o
   6  12   2        0.18        4.35      4.32 o
  -6  13   2        0.87       -0.17      5.56 o
  -5  13   2      192.52      228.11     15.02 o
  -4  13   2       33.36       26.05      8.53 o
  -3  13   2      219.07      240.24      8.09 o
  -2  13   2       35.98       48.54      3.69 o
  -1  13   2       80.61       70.70      3.82 o
   0  13   2       38.46       33.52      2.51 o
   1  13   2      552.80      519.00     13.33 o
   2  13   2      590.00      599.08     14.39 o
   3  13   2        2.97        1.39      2.38 o
   4  13   2        0.42       -1.29      4.45 o
   5  13   2       37.95       39.74      6.01 o
   6  13   2        1.21        2.04      4.58 o
  -6  14   2        0.04        6.18      5.11 o
  -5  14   2        0.04       -1.50      3.79 o
  -4  14   2       44.68       24.24      4.72 o
  -3  14   2       11.87       18.35      3.93 o
  -2  14   2        5.08       10.43      3.05 o
  -1  14   2       37.00       32.65      3.05 o
   0  14   2      138.77      121.47      4.46 o
   1  14   2       11.31       15.10      2.21 o
   2  14   2       32.45       39.56      3.75 o
   3  14   2        0.01        0.95      2.42 o
   4  14   2        9.98       10.31      4.27 o
   5  14   2       11.91       19.75      9.45 o
   6  14   2        0.25        0.75      5.11 o
  -6  15   2        0.02       10.27     10.01 o
  -5  15   2       56.24       51.76      9.27 o
  -4  15   2        4.33        3.18      3.64 o
  -3  15   2      102.92       89.88      6.94 o
  -2  15   2        8.02       11.60      2.77 o
  -1  15   2       16.01       16.26      3.60 o
   0  15   2      256.69      254.95      6.88 o
   1  15   2      104.32      105.01      7.44 o
   2  15   2        1.51       -1.87      1.87 o
   3  15   2      132.85      128.75     13.61 o
   4  15   2        0.68        3.52      5.75 o
   5  15   2        2.16        6.17      5.38 o
   6  15   2        1.67       12.56      5.63 o
  -6  16   2        3.87        8.83      5.43 o
  -5  16   2        5.23        4.62      4.27 o
  -4  16   2       19.80       16.00      4.70 o
  -3  16   2      173.49      175.33     13.72 o
  -2  16   2       57.96       54.88      4.40 o
  -1  16   2      438.62      449.48     11.69 o
   0  16   2     1428.64     1317.73     25.63 o
   1  16   2        4.25       -0.21      1.94 o
   2  16   2       19.17       10.13      2.37 o
   3  16   2       78.48       73.62      5.27 o
   4  16   2        1.25       -3.41      3.41 o
   5  16   2        3.02        5.75      4.98 o
  -5  17   2        3.62        1.13      4.43 o
  -4  17   2        0.94       -2.04      6.49 o
  -3  17   2       39.18       34.62      5.49 o
  -2  17   2       32.40       32.14      3.90 o
  -1  17   2      236.98      236.33      8.04 o
   0  17   2      294.51      311.47      8.32 o
   1  17   2       11.87        9.50      2.37 o
   2  17   2       61.38       46.23      4.55 o
   3  17   2        6.18        2.30      3.04 o
   4  17   2        9.73       11.29      4.63 o
   5  17   2        0.29        3.95      4.58 o
  -5  18   2        0.39       -4.24      4.32 o
  -4  18   2        5.76        9.01      7.79 o
  -3  18   2       34.98       40.98      5.89 o
  -2  18   2        1.51        1.08      3.38 o
  -1  18   2        8.82       13.98      4.31 o
   0  18   2       40.84       43.44      5.87 o
   1  18   2       43.43       40.67      4.24 o
   2  18   2        1.46        0.06      2.83 o
   3  18   2       12.35        7.11      4.58 o
   4  18   2        2.74        0.16      4.32 o
   5  18   2       50.94       63.97      8.34 o
  -5  19   2        3.75        1.22      4.82 o
  -4  19   2        1.16        2.83      4.17 o
  -3  19   2        4.01        3.85      4.06 o
  -2  19   2        2.75        2.97      4.06 o
  -1  19   2      386.71      404.68     15.94 o
   0  19   2      287.72      285.65     10.06 o
   1  19   2       12.78       11.94      3.41 o
   2  19   2       17.68       22.04      4.06 o
   3  19   2       13.43        4.29      4.58 o
   4  19   2        1.60       -0.02      8.90 o
  -4  20   2        1.17       -0.19      4.72 o
  -3  20   2       28.97       30.62      6.03 o
  -2  20   2       15.95       33.66      7.42 o
  -1  20   2       66.85       60.90      7.42 o
   0  20   2      104.01      101.94      6.39 o
   1  20   2       17.69       12.19      4.38 o
   2  20   2       58.29       52.59      5.22 o
   3  20   2       27.38       26.10      5.75 o
   4  20   2       26.44       39.14      7.06 o
  -4  21   2        2.95        4.21      7.60 o
  -3  21   2       48.45       57.54      7.44 o
  -2  21   2       15.62        7.04     11.68 o
  -1  21   2       62.00       65.63      9.64 o
   0  21   2       22.01       14.28      3.90 o
   1  21   2        7.08        8.08      3.41 o
   2  21   2        6.94       11.38      5.75 o
   3  21   2        8.82       -0.69      4.70 o
   4  21   2        6.48        6.49      5.52 o
  -3  22   2        0.30       -3.55      4.58 o
  -2  22   2        0.71        1.82      4.58 o
  -1  22   2        3.76        6.52      4.70 o
   0  22   2        0.34       -4.19      4.19 o
   1  22   2       79.51       88.39      6.39 o
   2  22   2        0.12        1.17      4.32 o
   3  22   2       17.06       22.92      6.42 o
  -3  23   2       13.21       19.94     10.94 o
  -2  23   2       69.85       89.15     20.95 o
  -1  23   2       55.47       74.03      8.23 o
   0  23   2        2.56        5.56      5.93 o
   1  23   2        9.78       14.93      4.35 o
   2  23   2       13.41       15.39      5.51 o
   3  23   2       20.49       17.64     15.76 o
  -2  24   2      109.85      117.50     10.22 o
  -1  24   2       18.46       22.21      6.49 o
   0  24   2        0.15       -2.60      5.19 o
   2  24   2        6.23        0.87      5.11 o
  -1  25   2       24.93       16.03      6.42 o
   0  25   2       37.82       80.09     11.86 o
  -7   1   3       10.84       12.61      4.46 o
  -6   1   3        5.02        4.38      3.53 o
  -5   1   3        0.09        3.54      3.52 o
  -4   1   3        0.75        0.37      1.57 o
  -3   1   3      118.54      138.39      5.11 o
  -2   1   3      222.15      208.92      3.66 o
  -1   1   3     4698.80     4506.81    160.91 o
   0   1   3     4574.28     4096.08     60.11 o
   1   1   3     2106.24     1984.89     30.08 o
   2   1   3        0.72        1.94      1.23 o
   3   1   3      319.73      314.24      7.18 o
   4   1   3       69.17       67.57      3.57 o
   5   1   3       19.33       19.91      3.26 o
   6   1   3        9.73       11.20      4.32 o
   7   1   3        7.54        5.01      4.19 o
  -7   2   3        3.17        9.57      3.91 o
  -6   2   3       69.02       63.12      5.89 o
  -5   2   3       21.87       19.48      3.53 o
  -4   2   3        1.76        6.02      1.34 o
  -3   2   3      171.20      207.88      5.26 o
  -2   2   3        2.37        1.78      0.73 o
  -1   2   3    40030.90    34524.20    761.59 o
   0   2   3    15397.81    13249.78    192.98 o
   1   2   3      176.73      199.68      4.22 o
   2   2   3        0.78       -0.87      0.87 o
   3   2   3        6.84        9.48      1.65 o
   4   2   3       14.70       12.64      2.31 o
   5   2   3      144.15      122.42      5.36 o
   6   2   3      183.49      176.64      9.83 o
   7   2   3        3.80       12.15      4.70 o
  -7   3   3        2.37        1.47      3.79 o
  -6   3   3       21.82       24.75      5.56 o
  -5   3   3       30.41       27.24      7.97 o
  -4   3   3       19.64       28.07      1.90 o
  -3   3   3      183.44      171.66      7.34 o
  -2   3   3      449.37      522.86      7.96 o
  -1   3   3      598.88      565.37      7.46 o
   0   3   3      315.52      322.02      4.61 o
   1   3   3       59.33       81.18      2.84 o
   2   3   3      133.37      128.95      4.28 o
   3   3   3      265.02      289.52      6.86 o
   4   3   3        6.09        8.16      1.96 o
   5   3   3       38.96       40.43      3.56 o
   6   3   3        6.26       10.94      4.19 o
   7   3   3        3.34        4.53      4.06 o
  -7   4   3        5.03       12.78      4.43 o
  -6   4   3       53.81       61.04      7.42 o
  -5   4   3       92.76       85.78      5.77 o
  -4   4   3      223.69      245.65      5.39 o
  -3   4   3      642.08      656.64     13.11 o
  -2   4   3       17.31       14.93      1.18 o
  -1   4   3     6965.01     6910.85     91.67 o
   0   4   3     1086.98     1015.74     13.08 o
   1   4   3      446.47      413.84      7.64 o
   2   4   3      380.34      380.75      7.78 o
   3   4   3        0.50       -1.26      1.28 o
   4   4   3       11.02       12.96      2.21 o
   5   4   3       93.69       81.22      5.86 o
   6   4   3       73.83       75.04      9.64 o
   7   4   3        0.66        3.18      4.06 o
  -7   5   3        0.08       -1.07      4.26 o
  -6   5   3      191.44      203.24      9.69 o
  -5   5   3        0.98       -0.37      2.88 o
  -4   5   3      250.63      254.38      5.62 o
  -3   5   3        2.13        2.70      1.28 o
  -2   5   3      419.20      412.64      8.86 o
  -1   5   3        0.36        0.94      0.82 o
   0   5   3     1050.52     1113.36     14.42 o
   1   5   3      266.88      264.85      8.68 o
   2   5   3      121.39      123.78      3.84 o
   3   5   3       67.90       76.92      3.47 o
   4   5   3       90.99       94.49      4.39 o
   5   5   3       10.04       11.86      4.19 o
   6   5   3        0.78       -0.01      3.53 o
   7   5   3        1.58        3.77      4.06 o
  -7   6   3        2.23       -0.37      3.93 o
  -6   6   3        4.68        7.58      5.56 o
  -5   6   3      207.10      182.94      8.52 o
  -4   6   3      173.91      175.87      4.64 o
  -3   6   3       85.15       98.94      3.64 o
  -2   6   3     1689.15     1931.56     30.03 o
  -1   6   3      500.19      479.91      8.99 o
   0   6   3       95.94      106.78      3.09 o
   1   6   3      306.98      292.67      6.98 o
   2   6   3        3.45        4.53      1.56 o
   3   6   3      151.58      160.12      7.27 o
   4   6   3      161.69      151.93      6.41 o
   5   6   3      142.86      137.63      9.64 o
   6   6   3        0.90       -1.80      3.38 o
   7   6   3        5.50       -0.38      4.32 o
  -7   7   3        0.10        0.00      3.93 o
  -6   7   3        7.81       10.93      4.63 o
  -5   7   3        0.10       -0.19      2.88 o
  -4   7   3       72.98       80.29      9.64 o
  -3   7   3      215.08      238.15      5.72 o
  -2   7   3        8.95       10.10      2.68 o
  -1   7   3       36.76       29.66      1.41 o
   0   7   3       15.88       26.29      2.73 o
   1   7   3      860.03      942.54     18.26 o
   2   7   3       15.84       18.47      2.21 o
   3   7   3       51.45       63.19      3.84 o
   4   7   3       42.10       40.02      3.92 o
   5   7   3      225.76      246.14     22.99 o
   6   7   3        5.06        6.59      4.06 o
   7   7   3        0.01        1.48      4.72 o
  -7   8   3        0.16        2.67      4.06 o
  -6   8   3       27.89       33.56      7.42 o
  -5   8   3        8.34        3.65      3.27 o
  -4   8   3      119.40      119.09     13.53 o
  -3   8   3       39.46       33.48      2.46 o
  -2   8   3        0.03       -1.15      1.15 o
  -1   8   3      152.34      142.17      4.54 o
   0   8   3       31.98       28.79      1.85 o
   1   8   3     2015.15     2240.58     40.17 o
   2   8   3      196.03      179.02      5.83 o
   3   8   3       52.31       57.45      3.71 o
   4   8   3     1633.74     1632.50     32.32 o
   5   8   3       67.01       61.48      6.16 o
   6   8   3        0.98       -2.38      3.79 o
   7   8   3        6.05        4.38      9.45 o
  -7   9   3       21.90       19.65      5.51 o
  -6   9   3        8.04        9.82      4.32 o
  -5   9   3        5.51        4.63      3.41 o
  -4   9   3        8.25        3.88      4.08 o
  -3   9   3       27.89       27.69      2.62 o
  -2   9   3       23.02       16.72      2.12 o
  -1   9   3     1174.31     1109.27     21.24 o
   0   9   3      529.46      484.23      9.26 o
   1   9   3     2247.71     2263.10     40.95 o
   2   9   3       32.58       30.96      2.77 o
   3   9   3       89.94       91.86      4.78 o
   4   9   3       33.46       38.82      4.11 o
   5   9   3      122.67      118.24      9.45 o
   6   9   3        0.28        1.37      3.79 o
  -7  10   3       13.20       26.40      6.03 o
  -6  10   3        0.45        2.72      3.91 o
  -5  10   3        0.62        1.76      3.11 o
  -4  10   3        1.42        3.64      3.01 o
  -3  10   3       10.93       12.85      3.47 o
  -2  10   3      291.74      322.43      8.44 o
  -1  10   3       11.25        8.59      2.52 o
   0  10   3       54.44       47.93      2.54 o
   1  10   3      668.93      675.97     14.47 o
   2  10   3      162.85      173.87      7.00 o
   3  10   3        0.48       -0.19      1.99 o
   4  10   3      798.57      813.02     18.97 o
   5  10   3      156.95      144.37      9.04 o
   6  10   3       20.33       28.29      5.89 o
  -6  11   3       98.72      118.86     11.31 o
  -5  11   3        2.82        6.22      3.53 o
  -4  11   3       27.90       39.07      4.72 o
  -3  11   3      201.52      223.43      7.23 o
  -2  11   3       32.86       26.54      2.67 o
  -1  11   3      271.38      279.03      7.56 o
   0  11   3      430.45      410.99      8.61 o
   1  11   3      340.54      339.82      7.72 o
   2  11   3       72.29       63.84      3.92 o
   3  11   3       70.21       58.22      6.03 o
   4  11   3      370.46      373.99     11.41 o
   5  11   3        0.13       -1.77      3.71 o
   6  11   3        3.10        5.87      4.43 o
  -6  12   3       36.00       31.71      5.89 o
  -5  12   3       25.17       28.00      4.98 o
  -4  12   3       38.15       39.58      7.42 o
  -3  12   3      102.36       93.98      4.83 o
  -2  12   3       59.30       62.16      3.81 o
  -1  12   3      643.37      618.86     13.76 o
   0  12   3       33.05       36.36      4.45 o
   1  12   3      353.38      331.44      7.81 o
   2  12   3       43.70       44.35      3.56 o
   3  12   3        7.73        6.66      2.62 o
   4  12   3       20.86       19.09      3.64 o
   5  12   3        1.84        5.56      4.19 o
   6  12   3        0.55        2.33      4.43 o
  -6  13   3       31.01       32.02      6.16 o
  -5  13   3        0.34        2.13      4.26 o
  -4  13   3       98.75      103.38     10.38 o
  -3  13   3       28.90       22.49      4.06 o
  -2  13   3       22.32       13.16      4.15 o
  -1  13   3      292.48      267.25      7.78 o
   0  13   3       74.02       82.44      4.27 o
   1  13   3        1.65        2.14      1.75 o
   2  13   3        1.49        2.58      2.79 o
   3  13   3        0.08        0.20      2.38 o
   4  13   3        7.09        6.61      5.00 o
   5  13   3       13.63       13.91     11.12 o
   6  13   3       23.86       42.09      6.80 o
  -6  14   3      173.01      184.96     11.00 o
  -5  14   3       16.19       12.22      4.58 o
  -4  14   3        0.09       -3.01      3.01 o
  -3  14   3        7.74        4.62      5.01 o
  -2  14   3        0.53       -3.83      4.22 o
  -1  14   3      421.79      441.48     11.06 o
   0  14   3        9.37       19.30      2.36 o
   1  14   3        4.61        7.33      2.03 o
   2  14   3      120.57      113.90      5.84 o
   3  14   3       12.50       11.96      3.13 o
   4  14   3       26.77       17.12      7.42 o
   5  14   3        4.22        4.72      4.58 o
   6  14   3       95.84      136.09     12.79 o
  -6  15   3        4.74        6.08      8.16 o
  -5  15   3       11.97       19.63      5.11 o
  -4  15   3        1.00        2.39      3.79 o
  -3  15   3        0.27        2.54      3.38 o
  -2  15   3       10.13       10.01      2.73 o
  -1  15   3      821.13      799.79     17.55 o
   0  15   3        0.13       -1.50      1.91 o
   1  15   3        9.24        5.99      2.19 o
   2  15   3      116.60       95.66      4.66 o
   3  15   3        0.31        4.21      2.76 o
   4  15   3        6.92       14.77      4.58 o
   5  15   3        2.32        0.15      4.58 o
  -6  16   3       62.26       76.84     12.79 o
  -5  16   3        9.96        6.31      4.70 o
  -4  16   3       34.04       36.27      5.75 o
  -3  16   3       21.69       33.21      5.24 o
  -2  16   3       92.67       79.85      5.89 o
  -1  16   3      102.55      111.67      6.31 o
   0  16   3      734.35      700.86     15.52 o
   1  16   3      104.59      111.86      5.67 o
   2  16   3       18.84       14.03      2.60 o
   3  16   3       22.32       14.38      3.47 o
   4  16   3        4.33        7.04      4.32 o
   5  16   3      102.24      131.88     10.22 o
  -5  17   3       31.99       18.48      6.67 o
  -4  17   3       43.53       47.90      6.29 o
  -3  17   3        0.22        1.32      3.79 o
  -2  17   3        1.00        2.88      9.45 o
  -1  17   3       86.52       86.63      5.08 o
   0  17   3      148.89      145.75      5.64 o
   1  17   3      471.99      442.21     12.36 o
   2  17   3       35.62       34.82      6.25 o
   3  17   3       99.75       89.50      6.03 o
   4  17   3        4.98        6.45      4.32 o
   5  17   3       10.22        6.10      5.22 o
  -5  18   3        0.29        1.94      4.54 o
  -4  18   3        7.65        3.12      4.43 o
  -3  18   3       19.30       22.75      5.93 o
  -2  18   3       37.88       64.14      8.90 o
  -1  18   3      395.25      383.89      9.72 o
   0  18   3      101.08      101.89      8.05 o
   1  18   3       25.57       18.41      3.49 o
   2  18   3        3.97       -2.20      2.77 o
   3  18   3       67.60       71.31      7.21 o
   4  18   3        7.53       -0.02      4.43 o
   5  18   3        5.56        7.30     10.75 o
  -5  19   3        7.11        7.42      5.24 o
  -4  19   3       27.87       32.00      6.12 o
  -3  19   3       24.21       14.83      4.98 o
  -2  19   3       85.45       81.23      7.47 o
  -1  19   3       64.38       72.75      6.48 o
   0  19   3        1.12        0.62      3.20 o
   1  19   3       64.25       59.42      5.05 o
   2  19   3       55.43       59.01      7.53 o
   3  19   3        9.76        1.34      4.32 o
   4  19   3        0.00       -2.04      4.46 o
  -4  20   3        3.74        1.40      8.16 o
  -3  20   3        2.84        8.76      4.82 o
  -2  20   3      143.26      140.64      9.55 o
  -1  20   3      224.30      254.35     16.68 o
   0  20   3      118.99      122.81     11.69 o
   1  20   3       54.94       59.50      5.24 o
   2  20   3        0.83        6.96      3.41 o
   3  20   3        0.05        1.84      4.37 o
   4  20   3        6.82        8.81      5.26 o
  -4  21   3        0.22       -4.32      4.32 o
  -3  21   3        5.00       -0.42      4.32 o
  -2  21   3       39.47       39.09      7.23 o
  -1  21   3        1.09       12.61      6.30 o
   0  21   3       33.39       41.51      5.96 o
   1  21   3       11.78        4.77      3.35 o
   2  21   3        0.02        1.34      3.20 o
   3  21   3       30.82       31.22      6.39 o
   4  21   3       18.77       30.35     13.90 o
  -3  22   3       11.87       22.73      6.01 o
  -2  22   3       20.48       14.14      6.67 o
  -1  22   3      160.74      146.45     13.72 o
   0  22   3        8.65        9.27      6.67 o
   1  22   3        2.38       -1.53      3.75 o
   2  22   3        4.04        6.30      4.98 o
   3  22   3        0.27       -0.93      4.98 o
  -3  23   3        8.26        9.57      5.75 o
  -2  23   3       16.47       24.30      6.42 o
  -1  23   3        0.05        7.42      7.04 o
   0  23   3       51.11       70.82     10.75 o
   1  23   3       24.60       15.20      7.04 o
   2  23   3        5.28       12.01      5.37 o
  -2  24   3       64.78       58.60     17.24 o
  -1  24   3       40.16       41.08      9.45 o
   0  24   3        0.45       -1.48      6.30 o
   0  25   3       16.13        5.93      7.42 o
  -7   0   4        6.76        5.56      5.56 o
  -6   0   4        1.39       -4.08      4.08 o
  -5   0   4       25.65       27.07      4.82 o
  -4   0   4      500.84      555.41     20.39 o
  -3   0   4     2312.42     2605.37     55.32 o
  -2   0   4     2449.56     2490.80     66.74 o
  -1   0   4     1218.28     1133.44     37.08 o
   0   0   4     5776.21     5271.51    152.01 o
   1   0   4     7216.69     6670.42    138.30 o
   2   0   4       96.29      107.45      4.84 o
   3   0   4      287.51      340.81     11.01 o
   4   0   4       44.41       37.39      4.32 o
   5   0   4       36.76       29.46      4.84 o
   6   0   4       22.70        4.82      5.93 o
   7   0   4        8.02       16.31      7.42 o
  -7   1   4       52.93       55.28      6.03 o
  -6   1   4       21.36       17.61      3.93 o
  -5   1   4       22.80       27.52      3.89 o
  -4   1   4        0.27       -0.94      1.42 o
  -3   1   4       84.17       80.64      2.84 o
  -2   1   4     1178.99     1185.47     16.73 o
  -1   1   4     1014.65     1016.11     56.17 o
   0   1   4      270.51      276.17      4.77 o
   1   1   4      306.97      261.22      5.94 o
   2   1   4      425.28      410.45      8.16 o
   3   1   4       71.90       70.67      3.33 o
   4   1   4       24.44       25.43      4.23 o
   5   1   4      312.33      279.85      8.29 o
   6   1   4      111.35      106.78      7.99 o
   7   1   4        3.42        1.58      7.04 o
  -7   2   4       21.12       22.87      4.70 o
  -6   2   4       30.79       35.95      4.84 o
  -5   2   4        6.35        1.17      2.48 o
  -4   2   4       63.47       71.36      6.30 o
  -3   2   4      540.11      620.40     11.35 o
  -2   2   4     2138.69     2284.91     35.10 o
  -1   2   4     3651.76     3613.13     63.95 o
   0   2   4     1263.84     1197.43     18.30 o
   1   2   4     1315.86     1257.39     19.83 o
   2   2   4      405.68      387.77      7.87 o
   3   2   4        1.11        1.77      1.47 o
   4   2   4        1.55        2.13      2.03 o
   5   2   4      409.21      382.65     10.17 o
   6   2   4        4.44        1.16      7.60 o
   7   2   4       28.38       31.63      6.30 o
  -7   3   4        6.85       10.88      4.06 o
  -6   3   4      223.41      220.26      9.70 o
  -5   3   4       87.05       97.95      7.60 o
  -4   3   4       13.93       14.61      2.62 o
  -3   3   4       85.21       93.00      2.91 o
  -2   3   4     1132.69     1189.70     19.10 o
  -1   3   4     3446.46     3485.94     46.14 o
   0   3   4      337.84      325.40      4.49 o
   1   3   4      857.25      799.56     17.93 o
   2   3   4       14.05       10.49      1.50 o
   3   3   4      577.81      545.30     10.98 o
   4   3   4      101.41       95.17      4.31 o
   5   3   4       71.37       67.31      4.35 o
   6   3   4      170.80      172.78     17.43 o
   7   3   4        0.08        0.00      4.19 o
  -7   4   4       25.75       20.94      4.96 o
  -6   4   4        5.37       10.27      3.53 o
  -5   4   4       93.58      103.99     14.46 o
  -4   4   4       73.54       82.64      4.84 o
  -3   4   4       49.83       40.79      2.88 o
  -2   4   4      147.86      140.70      6.10 o
  -1   4   4     2920.34     3014.02     36.90 o
   0   4   4     2673.14     2683.28     30.48 o
   1   4   4      246.61      231.44      5.05 o
   2   4   4     1199.22     1248.71     20.62 o
   3   4   4      208.97      225.39      6.12 o
   4   4   4       35.78       34.61      3.05 o
   5   4   4      134.22      116.46      5.41 o
   6   4   4        4.47        7.79      4.19 o
   7   4   4       23.78       27.06      5.89 o
  -7   5   4       69.20       66.99      6.55 o
  -6   5   4        0.00       -2.10      3.01 o
  -5   5   4      104.42      113.82      7.23 o
  -4   5   4       81.00       96.00      4.54 o
  -3   5   4      657.25      702.46     22.43 o
  -2   5   4      125.31      121.42      3.15 o
  -1   5   4       32.68       31.11      1.35 o
   0   5   4     2552.70     2622.56     32.38 o
   1   5   4      145.83      151.05      4.02 o
   2   5   4       78.67       67.63      3.75 o
   3   5   4      283.18      270.49      6.86 o
   4   5   4      272.79      292.64      7.97 o
   5   5   4        4.82        0.53      6.34 o
   6   5   4        1.79       -0.37      3.67 o
   7   5   4        7.01       -0.01      4.06 o
  -7   6   4       10.05        9.26      4.32 o
  -6   6   4        5.65        4.16      3.53 o
  -5   6   4        1.44        4.03      3.01 o
  -4   6   4        1.65        7.14      1.79 o
  -3   6   4        1.11        0.87      1.25 o
  -2   6   4       37.96       46.13      2.46 o
  -1   6   4     1824.09     1800.58     22.73 o
   0   6   4       25.92       33.82      1.61 o
   1   6   4       34.58       41.27      2.42 o
   2   6   4        0.81        0.12      1.28 o
   3   6   4        2.12        1.26      1.57 o
   4   6   4       16.99       19.41      3.20 o
   5   6   4        6.68        8.58      4.45 o
   6   6   4       45.40       49.68      6.55 o
   7   6   4        0.80        0.36      4.32 o
  -7   7   4       27.08       29.72      5.24 o
  -6   7   4       75.78       72.93      6.42 o
  -5   7   4        1.80        4.27      4.08 o
  -4   7   4        7.39        6.97      2.74 o
  -3   7   4       15.81       16.61      1.62 o
  -2   7   4      439.19      512.00     10.86 o
  -1   7   4     2417.93     2436.47     33.34 o
   0   7   4     4278.32     4308.98     64.67 o
   1   7   4     2515.33     2614.26     46.31 o
   2   7   4       85.76       84.26      3.92 o
   3   7   4      257.15      266.03      8.13 o
   4   7   4        0.76        4.87      4.38 o
   5   7   4       35.10       27.81      4.84 o
   6   7   4        8.70        7.60      4.46 o
   7   7   4        0.04        0.97      4.32 o
  -7   8   4       41.54       47.69      6.16 o
  -6   8   4        3.56        0.93      3.67 o
  -5   8   4       30.02       29.16      4.32 o
  -4   8   4       57.78       56.05      4.58 o
  -3   8   4      189.43      211.10      4.96 o
  -2   8   4        5.78        3.22      1.32 o
  -1   8   4       46.20       46.18      2.13 o
   0   8   4      197.84      216.93      5.23 o
   1   8   4       36.96       26.53      2.50 o
   2   8   4       79.47       99.45      4.74 o
   3   8   4       10.19        7.81      2.28 o
   4   8   4      381.08      411.65     17.06 o
   5   8   4        0.96        2.97      3.67 o
   6   8   4        0.00       -0.55      3.74 o
  -7   9   4        0.03        2.18      4.17 o
  -6   9   4        0.04        3.83      3.91 o
  -5   9   4       31.15       23.63      6.67 o
  -4   9   4        3.74       10.46      3.27 o
  -3   9   4       43.76       42.07      2.39 o
  -2   9   4      427.00      492.03      9.64 o
  -1   9   4      483.56      464.47      9.02 o
   0   9   4      126.29      112.18      4.55 o
   1   9   4        0.53        3.83      1.63 o
   2   9   4      132.82      146.28      5.49 o
   3   9   4       23.83       36.08      4.26 o
   4   9   4      887.06      906.77     21.00 o
   5   9   4      130.69      126.18      8.38 o
   6   9   4        3.66        3.89      3.93 o
  -7  10   4       17.03       19.90      7.42 o
  -6  10   4       11.04        7.97      4.19 o
  -5  10   4        2.19        0.74      3.15 o
  -4  10   4       11.41       12.05      3.41 o
  -3  10   4       21.33       23.20      2.41 o
  -2  10   4       37.88       40.56      3.00 o
  -1  10   4        4.76        5.99      1.66 o
   0  10   4       11.78       14.23      2.18 o
   1  10   4      887.21      943.84     19.12 o
   2  10   4       46.27       39.93      3.26 o
   3  10   4      143.99      138.90      6.85 o
   4  10   4       63.58       83.54      5.60 o
   5  10   4       23.40       24.20      5.22 o
   6  10   4       55.83       61.18      7.42 o
  -6  11   4        5.46        7.82      4.32 o
  -5  11   4        0.34        1.38      3.27 o
  -4  11   4       41.67       48.81      4.98 o
  -3  11   4      383.33      373.85      9.78 o
  -2  11   4      267.07      260.83      7.60 o
  -1  11   4       56.39       59.15      2.99 o
   0  11   4     1400.49     1359.36     22.70 o
   1  11   4      122.94      139.98      4.63 o
   2  11   4      115.13      114.07      5.13 o
   3  11   4       31.74       28.53      3.56 o
   4  11   4       73.06       89.58      5.75 o
   5  11   4      123.78      135.46      8.91 o
   6  11   4        0.01       -2.36      4.26 o
  -6  12   4        7.17       21.56      5.37 o
  -5  12   4        9.14        2.17      3.53 o
  -4  12   4      362.69      377.03     13.63 o
  -3  12   4      132.27      147.98      7.85 o
  -2  12   4     1381.51     1359.67     33.19 o
  -1  12   4      183.95      189.79      6.05 o
   0  12   4      107.67       91.96      3.87 o
   1  12   4      574.16      531.55     10.87 o
   2  12   4        2.63        4.10      2.12 o
   3  12   4      174.99      182.44      7.41 o
   4  12   4       14.44       16.24      3.63 o
   5  12   4        8.39        4.08      4.19 o
   6  12   4       11.81        9.33      5.33 o
  -6  13   4       32.51       36.35      6.01 o
  -5  13   4        0.46       -1.30      3.41 o
  -4  13   4      125.37       93.95      8.90 o
  -3  13   4       20.89       20.86      4.06 o
  -2  13   4      104.32      109.10      6.66 o
  -1  13   4       79.27       83.20      3.84 o
   0  13   4       64.30       61.76      3.33 o
   1  13   4        6.25        4.21      1.75 o
   2  13   4       28.48       32.50      5.36 o
   3  13   4      340.71      338.93     10.62 o
   4  13   4       29.71       25.27      4.03 o
   5  13   4       33.21       42.26      8.53 o
   6  13   4        2.80        4.20      5.11 o
  -6  14   4       11.01        8.96      4.84 o
  -5  14   4        1.48        9.17      4.32 o
  -4  14   4       77.98       73.65      6.68 o
  -3  14   4      221.53      210.44     11.12 o
  -2  14   4        8.47        6.33      2.62 o
  -1  14   4       59.29       71.89      4.28 o
   0  14   4       20.16       13.15      2.30 o
   1  14   4       75.76       78.48      3.92 o
   2  14   4       47.88       43.85      3.99 o
   3  14   4       48.71       55.07      4.94 o
   4  14   4       33.66       34.65      6.86 o
   5  14   4       21.94       16.75      5.63 o
   6  14   4        8.33        2.35      5.17 o
  -6  15   4        7.51        4.64      4.96 o
  -5  15   4        1.98       -3.79      3.79 o
  -4  15   4       71.55       63.72      6.28 o
  -3  15   4      196.90      193.32      9.57 o
  -2  15   4       52.48       47.39      8.53 o
  -1  15   4      785.27      785.70     15.28 o
   0  15   4      107.70      109.96      4.72 o
   1  15   4      202.74      202.37      6.41 o
   2  15   4        0.80       -1.84      1.84 o
   3  15   4       66.50       61.82      4.98 o
   4  15   4       24.76       25.62      5.11 o
   5  15   4        0.02       -4.19      4.19 o
  -5  16   4       14.17       18.19      6.86 o
  -4  16   4       21.13       17.24      4.72 o
  -3  16   4       46.57       37.87      5.49 o
  -2  16   4       22.67       28.64      4.58 o
  -1  16   4      936.67      906.23     17.36 o
   0  16   4        3.26        3.89      2.42 o
   1  16   4       99.14       90.69      4.53 o
   2  16   4       10.15        8.57      2.54 o
   3  16   4       71.42       68.25      5.27 o
   4  16   4        0.52       -0.74      4.06 o
   5  16   4       51.23       79.39     20.58 o
  -5  17   4       13.32       19.38      5.33 o
  -4  17   4       22.43       19.82      5.11 o
  -3  17   4      183.37      196.46     13.72 o
  -2  17   4        7.78        7.98      3.79 o
  -1  17   4       31.42       27.64      3.12 o
   0  17   4      422.70      446.51     10.50 o
   1  17   4        2.29       -1.94      1.94 o
   2  17   4      303.20      269.12      8.05 o
   3  17   4       61.38       53.86      5.66 o
   4  17   4       13.74       16.02     10.57 o
   5  17   4       26.66       31.56      7.06 o
  -5  18   4        2.29        4.05      4.70 o
  -4  18   4        8.02        5.43      7.42 o
  -3  18   4       17.88       26.81      9.45 o
  -2  18   4       11.21       20.76      4.58 o
  -1  18   4       31.92       45.63      5.24 o
   0  18   4        6.51        3.40      2.27 o
   1  18   4       99.99      100.02      4.92 o
   2  18   4        1.45        2.36      3.00 o
   3  18   4        9.78        4.01      3.35 o
   4  18   4        5.44        9.95      5.93 o
   5  18   4        3.02        4.89      5.60 o
  -5  19   4        2.87        5.45      5.07 o
  -4  19   4        0.19        0.59      4.17 o
  -3  19   4       10.06        4.07      4.17 o
  -2  19   4      111.38      106.04     10.75 o
  -1  19   4      349.60      364.07     13.48 o
   0  19   4       32.36       29.98      4.06 o
   1  19   4       37.79       26.23      4.13 o
   2  19   4       39.10       46.16      4.85 o
   3  19   4       59.62       73.32      7.73 o
   4  19   4        0.11        1.03      5.11 o
  -4  20   4        3.40        6.44      5.11 o
  -3  20   4        0.01        3.94      4.27 o
  -2  20   4       10.56       16.92      4.96 o
  -1  20   4       51.78       59.69      9.27 o
   0  20   4       74.83       75.74      7.06 o
   1  20   4        4.84        0.60      2.98 o
   2  20   4        5.32        5.38      4.94 o
   3  20   4        0.10        5.08      4.58 o
   4  20   4        0.22       -1.85      4.98 o
  -4  21   4       15.63       16.61      5.75 o
  -3  21   4       14.10       13.09      5.22 o
  -2  21   4       38.97       33.43      6.23 o
  -1  21   4       30.89       43.01      8.90 o
   0  21   4       36.28       38.19      7.79 o
   1  21   4       36.59       30.93      5.77 o
   2  21   4        2.06        1.81      3.25 o
   3  21   4        3.88        4.68      4.84 o
  -3  22   4       23.40       27.92     17.61 o
  -2  22   4       21.65       21.93      8.16 o
  -1  22   4        0.09       -1.48      5.93 o
   0  22   4       14.08       15.57      7.04 o
   1  22   4       12.60       28.55      7.79 o
   2  22   4       18.65       18.54      8.16 o
   3  22   4       25.01       30.96      6.82 o
  -3  23   4        0.14       -1.47      8.16 o
  -2  23   4      262.99      301.85     24.66 o
  -1  23   4       24.46       20.02      8.16 o
   0  23   4       16.10       18.54      8.16 o
   1  23   4        0.86        0.74      6.30 o
  -2  24   4       10.06       12.80      6.01 o
  -1  24   4        0.44       -5.19      6.30 o
   0  24   4        2.31       -3.34      6.30 o
   1  24   4        0.28        4.45      6.30 o
  -7   1   5        0.49        2.11      3.38 o
  -6   1   5       30.82       27.25      4.32 o
  -5   1   5      123.91      150.91      8.34 o
  -4   1   5        8.11        9.66      1.88 o
  -3   1   5      225.45      230.23      4.68 o
  -2   1   5       23.12       27.21      5.56 o
  -1   1   5      388.35      374.84     33.18 o
   0   1   5      398.04      430.12      7.18 o
   1   1   5       75.19       72.91      2.50 o
   2   1   5     2220.33     2291.88     35.68 o
   3   1   5       86.47       94.21      3.91 o
   4   1   5        8.89        9.65      2.17 o
   5   1   5        2.03       -0.33      2.25 o
   6   1   5       10.66       13.80      4.58 o
   7   1   5        2.58       -1.08      4.27 o
  -7   2   5        0.01       -1.87      3.11 o
  -6   2   5      225.66      225.46      9.70 o
  -5   2   5       76.13       84.30      5.24 o
  -4   2   5       13.70       12.42      1.67 o
  -3   2   5      347.88      392.96      6.62 o
  -2   2   5       36.46       59.12      1.95 o
  -1   2   5     2438.08     2515.65     45.12 o
   0   2   5       68.52       58.92      3.78 o
   1   2   5        2.02        1.09      1.08 o
   2   2   5      350.24      340.44     12.36 o
   3   2   5        2.69        2.88      1.47 o
   4   2   5        5.08        3.50      1.99 o
   5   2   5        2.79        5.33      2.90 o
   6   2   5       34.91       42.02      5.89 o
   7   2   5        6.42        7.83      5.38 o
  -7   3   5        0.07        1.29      3.53 o
  -6   3   5       92.30       90.93      6.29 o
  -5   3   5        0.09        3.15      2.62 o
  -4   3   5       23.47       30.33      2.28 o
  -3   3   5      389.89      421.97      8.07 o
  -2   3   5        0.15        0.66      0.92 o
  -1   3   5     8068.24     8054.64     90.72 o
   0   3   5       77.89       74.90      3.01 o
   1   3   5      234.69      232.92      5.19 o
   2   3   5      971.75      935.22     16.17 o
   3   3   5        6.30       -0.16      1.38 o
   4   3   5       18.19       20.36      2.78 o
   5   3   5        0.83       -0.73      2.41 o
   6   3   5       15.35       19.83      5.56 o
   7   3   5        0.19       -4.19      4.19 o
  -7   4   5        2.00       -3.27      3.27 o
  -6   4   5       63.20       58.21      5.22 o
  -5   4   5       27.85       29.08      5.75 o
  -4   4   5       81.54       63.34      4.06 o
  -3   4   5      711.13      793.40     16.05 o
  -2   4   5      754.44      789.74     13.30 o
  -1   4   5      147.89      166.17      2.74 o
   0   4   5     1249.95     1242.40     14.80 o
   1   4   5      242.72      258.90      5.75 o
   2   4   5       15.18       16.07      1.85 o
   3   4   5        3.51        5.24      1.71 o
   4   4   5       66.81       60.80      5.35 o
   5   4   5       29.70       35.06      4.28 o
   6   4   5        3.51        4.37      3.79 o
   7   4   5        0.06       -4.26      4.26 o
  -7   5   5        0.51        3.51      5.38 o
  -6   5   5        2.56        0.11      9.83 o
  -5   5   5        8.50        5.38      2.88 o
  -4   5   5     1284.13     1307.57     30.54 o
  -3   5   5       32.23       26.33      2.00 o
  -2   5   5        5.01        9.72      1.26 o
  -1   5   5     1453.16     1455.00     20.77 o
   0   5   5       24.67       24.83      1.38 o
   1   5   5      118.65      124.45      3.70 o
   2   5   5      979.08      938.62     16.40 o
   3   5   5      399.68      378.64      8.71 o
   4   5   5      591.59      565.43     12.58 o
   5   5   5        1.30       -2.07      2.07 o
   6   5   5        5.16        8.90      4.19 o
   7   5   5       12.37       13.12      6.30 o
  -7   6   5        0.41       -3.34      3.41 o
  -6   6   5        2.05        2.94      3.11 o
  -5   6   5      100.21       97.67      6.49 o
  -4   6   5      194.92      212.85      9.27 o
  -3   6   5      848.91      982.72     19.86 o
  -2   6   5       99.08       92.82      3.21 o
  -1   6   5      124.10      144.81      2.88 o
   0   6   5     1765.41     1904.60     24.18 o
   1   6   5      984.30     1085.75     20.76 o
   2   6   5        2.47       -0.32      1.18 o
   3   6   5       33.25       33.99      2.80 o
   4   6   5      306.80      271.16      8.12 o
   5   6   5        3.44       -1.78      3.57 o
   6   6   5        0.84        6.30      4.32 o
  -7   7   5        1.96        5.03      4.10 o
  -6   7   5       14.62       16.50      4.19 o
  -5   7   5        2.45        4.31      2.74 o
  -4   7   5      256.32      285.39     15.76 o
  -3   7   5      354.58      379.00     10.47 o
  -2   7   5      672.49      740.87     12.74 o
  -1   7   5      452.40      458.36      7.05 o
   0   7   5        1.55        2.72      1.18 o
   1   7   5     1579.23     1660.47     30.54 o
   2   7   5       41.21       34.95      2.78 o
   3   7   5      418.29      411.66     10.99 o
   4   7   5      289.78      258.59     17.87 o
   5   7   5        6.82       10.90      6.12 o
   6   7   5        0.04       -3.54      3.64 o
  -7   8   5        1.39        1.53      3.91 o
  -6   8   5       29.31       34.58      5.38 o
  -5   8   5        0.35       -0.62      2.78 o
  -4   8   5       30.10       27.35      3.67 o
  -3   8   5      335.49      352.34      6.82 o
  -2   8   5     1100.91     1124.77     16.60 o
  -1   8   5      940.19      915.68     12.46 o
   0   8   5      186.32      207.54      5.12 o
   1   8   5      726.46      791.45     16.19 o
   2   8   5      635.29      627.97     14.12 o
   3   8   5     2253.50     2158.43     40.60 o
   4   8   5      992.57     1010.79     22.33 o
   5   8   5       33.88       26.14      4.96 o
   6   8   5       17.97       16.23      5.38 o
  -7   9   5        3.66        8.76      5.75 o
  -6   9   5       22.34       15.14      4.43 o
  -5   9   5       19.87       16.99      4.08 o
  -4   9   5        0.64       -1.41      2.48 o
  -3   9   5        1.01        3.26      1.44 o
  -2   9   5      193.58      178.45      4.32 o
  -1   9   5       67.02       56.56      2.72 o
   0   9   5        2.29        3.84      1.78 o
   1   9   5      199.14      192.44      6.12 o
   2   9   5       23.59       19.93      2.63 o
   3   9   5       93.95      106.01      5.56 o
   4   9   5     1241.96     1264.77     26.83 o
   5   9   5        5.92       -0.04      3.64 o
   6   9   5        4.28        3.00      5.38 o
  -7  10   5        0.55        9.17      7.60 o
  -6  10   5       49.12       55.78      6.16 o
  -5  10   5       26.33       28.21      4.46 o
  -4  10   5        9.42       11.68      3.41 o
  -3  10   5       91.31       89.04      4.77 o
  -2  10   5      676.93      662.43     12.41 o
  -1  10   5       41.63       41.59      4.01 o
   0  10   5       10.24       11.98      3.35 o
   1  10   5      139.04      126.40      5.13 o
   2  10   5      174.32      165.66      6.20 o
   3  10   5      311.51      325.41     10.06 o
   4  10   5      598.06      612.99     15.84 o
   5  10   5       39.95       43.17      6.49 o
   6  10   5       16.02       15.39      5.51 o
  -6  11   5       26.86       27.55      5.22 o
  -5  11   5        5.24        8.05      8.16 o
  -4  11   5       46.86       48.99      5.56 o
  -3  11   5       67.38       78.73      5.91 o
  -2  11   5      203.10      227.43      6.11 o
  -1  11   5       59.48       69.49      3.28 o
   0  11   5     1046.77     1066.30     18.57 o
   1  11   5      577.30      596.27     11.81 o
   2  11   5        2.03        2.50      1.90 o
   3  11   5        0.44        5.68      2.77 o
   4  11   5       45.21       42.95      4.63 o
   5  11   5        7.81        4.15      4.06 o
   6  11   5        0.80       -2.63      8.53 o
  -6  12   5        1.80       -0.43      3.79 o
  -5  12   5       58.36       51.68      5.89 o
  -4  12   5        4.37        2.60      3.15 o
  -3  12   5       55.86       73.66      7.31 o
  -2  12   5       21.36       25.41      2.56 o
  -1  12   5      349.02      353.49      8.13 o
   0  12   5      547.83      570.45     11.43 o
   1  12   5       25.38       25.09      2.52 o
   2  12   5       23.89       29.15      3.26 o
   3  12   5      322.99      337.09     10.48 o
   4  12   5      100.87      121.38      6.71 o
   5  12   5        5.11        8.97      4.58 o
   6  12   5       14.43        9.46      5.49 o
  -6  13   5        0.10        0.74      5.19 o
  -5  13   5        0.81       -0.39      3.27 o
  -4  13   5        0.26        0.00      3.15 o
  -3  13   5        2.11        0.13      2.49 o
  -2  13   5       34.23       37.02      3.43 o
  -1  13   5        7.88       12.37      2.88 o
   0  13   5      120.21      135.99      4.95 o
   1  13   5      159.81      143.81      5.24 o
   2  13   5       48.49       42.74      3.85 o
   3  13   5        5.35        3.17      2.67 o
   4  13   5       52.29       51.02      4.99 o
   5  13   5        0.55       -2.60      3.67 o
   6  13   5        0.64       -4.58      4.58 o
  -6  14   5        8.28        9.49      5.11 o
  -5  14   5       17.74       13.46      4.58 o
  -4  14   5       72.33       69.12      6.42 o
  -3  14   5       12.28        8.16      2.95 o
  -2  14   5       61.97       55.09      4.34 o
  -1  14   5     1458.57     1395.12     24.08 o
   0  14   5      719.33      701.36     13.80 o
   1  14   5        0.47        0.94      1.94 o
   2  14   5       18.69       19.28      3.20 o
   3  14   5       26.70       22.38      3.78 o
   4  14   5       12.80       11.49      5.77 o
   5  14   5       13.91        9.76      8.53 o
  -6  15   5       28.92       38.90      6.68 o
  -5  15   5        1.58        1.32      3.79 o
  -4  15   5        6.72       13.16      4.19 o
  -3  15   5       19.16       18.57      3.60 o
  -2  15   5        6.24        8.71      3.67 o
  -1  15   5      156.37      162.64      5.87 o
   0  15   5       14.17       11.79      2.70 o
   1  15   5      139.24      124.33      5.10 o
   2  15   5       79.25       61.26      4.02 o
   3  15   5       33.13       31.69      4.27 o
   4  15   5        3.86        2.89      5.19 o
   5  15   5        4.11        3.88      4.96 o
  -5  16   5        0.02        0.72      3.91 o
  -4  16   5       14.04       12.05      4.46 o
  -3  16   5        8.71        2.44      3.64 o
  -2  16   5        0.32        0.47      3.27 o
  -1  16   5      478.07      472.87     10.92 o
   0  16   5       24.20       18.74      2.85 o
   1  16   5       44.30       37.74      3.47 o
   2  16   5       19.33       17.00      2.93 o
   3  16   5       16.13       16.06      3.87 o
   4  16   5        4.38       -3.27      3.79 o
   5  16   5       17.52       17.33      6.28 o
  -5  17   5        0.07        1.11      8.16 o
  -4  17   5       11.75       11.10      4.58 o
  -3  17   5        4.01        6.37      4.06 o
  -2  17   5      353.47      351.91     36.89 o
  -1  17   5      266.55      263.91     19.09 o
   0  17   5       23.07       26.19      3.13 o
   1  17   5       32.25       33.38      3.37 o
   2  17   5       37.34       31.93      3.56 o
   3  17   5       80.30       76.64      5.83 o
   4  17   5       27.79       23.15      6.01 o
   5  17   5       17.77       15.48      6.42 o
  -5  18   5        0.41        0.93      4.46 o
  -4  18   5        0.89       -4.26      4.26 o
  -3  18   5        5.57        2.84      7.42 o
  -2  18   5      217.44      244.15     11.27 o
  -1  18   5      223.79      240.94     16.31 o
   0  18   5       12.67       11.33      3.10 o
   1  18   5       17.62       13.29      2.85 o
   2  18   5      139.63      131.86      6.00 o
   3  18   5        0.37        0.71      3.17 o
   4  18   5        0.67       -1.50      4.70 o
  -5  19   5       18.58       24.94      6.30 o
  -4  19   5        6.11        3.89      4.46 o
  -3  19   5       83.57       77.16     14.83 o
  -2  19   5       71.02       69.68      6.68 o
  -1  19   5        9.61        6.83      4.01 o
   0  19   5       77.76       84.45      6.49 o
   1  19   5       14.65        9.97      3.41 o
   2  19   5        2.20        4.01      3.25 o
   3  19   5       35.30       44.88      5.13 o
   4  19   5       20.57        4.53      5.11 o
  -4  20   5        3.57        6.69      4.96 o
  -3  20   5       17.71       14.23      6.30 o
  -2  20   5       75.37       77.77      7.06 o
  -1  20   5       15.01       23.14      4.84 o
   0  20   5       45.30       44.12      8.16 o
   1  20   5        0.27       -0.58      3.64 o
   2  20   5        4.48        5.89      3.56 o
   3  20   5       13.66       15.25      5.49 o
   4  20   5       53.35       74.60     18.91 o
  -4  21   5        4.41        6.48      5.22 o
  -3  21   5       26.45       18.90     12.61 o
  -2  21   5        1.73       10.38      6.67 o
  -1  21   5       29.47       27.07      7.79 o
   0  21   5       17.50       15.57      7.04 o
   1  21   5        1.21       -5.19      5.19 o
   2  21   5        1.87        3.07      4.32 o
   3  21   5       33.66       39.16      6.80 o
  -3  22   5       50.79       71.31     14.09 o
  -2  22   5       15.23       12.71      5.37 o
  -1  22   5       30.07       18.54      7.79 o
   0  22   5        0.02        2.60      5.93 o
   1  22   5        2.29        8.53      6.67 o
   2  22   5        3.65        5.19      6.30 o
  -2  23   5        0.02        5.70      5.37 o
  -1  23   5        0.91       -0.37      6.67 o
   0  23   5       41.93       45.23      9.27 o
   1  23   5       26.10       30.77      8.53 o
  -1  24   5       43.12       35.59     10.01 o
   0  24   5        0.09       -5.56      6.30 o
   1  24   5       78.53       84.16     11.86 o
  -7   0   6      104.08      102.70     10.01 o
  -6   0   6      135.96      143.12     10.38 o
  -5   0   6        5.51        7.79      3.71 o
  -4   0   6       92.36       80.75      4.06 o
  -3   0   6       17.60       17.35      1.48 o
  -2   0   6     1311.51     1258.76     43.38 o
  -1   0   6       23.09       27.44      1.25 o
   0   0   6      235.93      276.81     12.05 o
   1   0   6     4397.48     4105.48     86.65 o
   2   0   6     1648.98     1668.68     38.01 o
   3   0   6      389.31      406.14     12.98 o
   4   0   6       32.06       20.71      3.93 o
   5   0   6     1062.53     1015.67     28.18 o
   6   0   6       10.86        1.48      5.19 o
   7   0   6        9.23       14.09      7.42 o
  -7   1   6       28.88       31.38      4.98 o
  -6   1   6       27.74       27.42      4.06 o
  -5   1   6        0.26       -1.33      2.22 o
  -4   1   6       24.28       20.07      1.94 o
  -3   1   6        0.95       -0.70      0.70 o
  -2   1   6      133.42      165.51      6.94 o
  -1   1   6      438.02      484.88     10.82 o
   0   1   6     1134.90     1057.16     16.40 o
   1   1   6      135.28      133.85      5.37 o
   2   1   6      353.12      432.14     15.74 o
   3   1   6       66.81       82.84      3.75 o
   4   1   6        0.74       -1.84      1.84 o
   5   1   6      116.15      110.30      5.65 o
   6   1   6        1.07        0.56      3.41 o
   7   1   6       86.49      119.85      9.83 o
  -7   2   6       18.59       20.52      4.32 o
  -6   2   6      176.82      172.06      8.13 o
  -5   2   6       13.48       12.62      2.88 o
  -4   2   6        5.08        6.33      1.47 o
  -3   2   6        7.81        9.50      1.16 o
  -2   2   6      214.76      199.20      8.10 o
  -1   2   6     1943.58     2031.09     25.22 o
   0   2   6      235.94      229.15      6.31 o
   1   2   6     1545.46     1537.59     24.19 o
   2   2   6        7.96       15.99      2.74 o
   3   2   6        0.02       -1.38      1.38 o
   4   2   6       42.77       30.14      3.19 o
   5   2   6        0.30       -3.36      3.36 o
   6   2   6       50.38       46.59      8.90 o
   7   2   6        6.32       16.26      5.49 o
  -7   3   6       59.31       63.27      5.89 o
  -6   3   6       31.24       32.31      4.32 o
  -5   3   6       94.97       78.79      6.30 o
  -4   3   6        0.00       -0.11      1.28 o
  -3   3   6       30.31       29.68      1.69 o
  -2   3   6      461.69      542.85      9.53 o
  -1   3   6       14.91       17.90      1.51 o
   0   3   6      328.55      304.61      4.50 o
   1   3   6      169.80      185.95      4.63 o
   2   3   6     1584.68     1619.10     26.23 o
   3   3   6      155.46      167.90      5.37 o
   4   3   6        3.06        1.21      2.27 o
   5   3   6      107.89       97.73      5.27 o
   6   3   6        8.95        6.67      4.19 o
   7   3   6        0.88        1.04      9.45 o
  -7   4   6       17.20       20.23      4.58 o
  -6   4   6      143.87      129.35     10.57 o
  -5   4   6        3.83        1.04      4.45 o
  -4   4   6       82.84       93.64      3.59 o
  -3   4   6      150.43      150.70      3.99 o
  -2   4   6     3761.67     3870.35     58.72 o
  -1   4   6     3918.26     3971.03     48.54 o
   0   4   6       18.45       27.06      1.23 o
   1   4   6      603.34      665.41     11.72 o
   2   4   6       14.44       11.45      2.03 o
   3   4   6       74.54       77.82      3.70 o
   4   4   6      332.47      320.31     14.13 o
   5   4   6      115.71      108.74      5.56 o
   6   4   6        9.97        6.30      4.19 o
  -7   5   6        0.20       -1.26      3.71 o
  -6   5   6        1.81       -1.11      4.08 o
  -5   5   6        1.43        6.67      2.88 o
  -4   5   6        6.03        9.17      1.80 o
  -3   5   6        0.01        2.09      2.58 o
  -2   5   6      584.24      559.46     10.54 o
  -1   5   6       31.71       32.21      1.35 o
   0   5   6     3810.97     4031.65     45.62 o
   1   5   6        0.50        0.65      1.15 o
   2   5   6      287.65      266.09      6.58 o
   3   5   6      144.89      126.33      4.71 o
   4   5   6       78.03       75.08      4.33 o
   5   5   6       10.36        5.54      2.77 o
   6   5   6        5.75        8.16     10.38 o
  -7   6   6       10.59       11.96      4.45 o
  -6   6   6        0.54        4.43      3.27 o
  -5   6   6      224.87      221.07      8.91 o
  -4   6   6        6.81        5.54      2.48 o
  -3   6   6      199.20      176.16      6.90 o
  -2   6   6       68.48       79.18      5.94 o
  -1   6   6     2039.12     2067.69     33.81 o
   0   6   6      166.42      163.06      3.55 o
   1   6   6      286.23      340.15      7.27 o
   2   6   6      100.06      108.59      4.07 o
   3   6   6      218.78      219.38      8.05 o
   4   6   6       10.83        7.40      3.75 o
   5   6   6       40.35       37.56      3.91 o
   6   6   6        1.08        5.19      4.19 o
  -7   7   6        3.24       -2.97      3.27 o
  -6   7   6        0.44        1.16      3.01 o
  -5   7   6      103.36      109.78      6.42 o
  -4   7   6       20.96       21.85      5.93 o
  -3   7   6        3.17        4.71      2.78 o
  -2   7   6      223.87      229.21      6.20 o
  -1   7   6      310.60      313.97      5.20 o
   0   7   6      436.95      448.01      8.68 o
   1   7   6       35.73       39.42      2.77 o
   2   7   6       47.90       45.80      2.86 o
   3   7   6       73.93       98.85     10.02 o
   4   7   6       12.45       16.87      4.46 o
   5   7   6       17.94       17.87      3.78 o
   6   7   6        0.83       -2.89      4.63 o
  -7   8   6        2.75        2.40      3.79 o
  -6   8   6       11.18        6.56      3.53 o
  -5   8   6        5.26        5.46      5.01 o
  -4   8   6        6.45        8.90      4.08 o
  -3   8   6       11.46       15.86      3.34 o
  -2   8   6      468.73      514.97      9.60 o
  -1   8   6       34.68       36.26      1.66 o
   0   8   6        7.58        5.68      1.47 o
   1   8   6      248.85      261.88      7.27 o
   2   8   6       31.81       36.19      3.06 o
   3   8   6       61.38       63.66      5.62 o
   4   8   6       24.80       19.05      4.84 o
   5   8   6       33.43       27.98      5.37 o
   6   8   6        2.21        5.75      4.72 o
  -7   9   6        4.51        2.05      4.06 o
  -6   9   6        2.73        5.30      3.53 o
  -5   9   6        0.40        5.38      3.15 o
  -4   9   6      135.00      128.95     18.91 o
  -3   9   6        7.18       11.83      2.52 o
  -2   9   6      277.53      294.00      6.23 o
  -1   9   6       44.64       46.76      1.93 o
   0   9   6     1222.59     1260.86     21.01 o
   1   9   6       74.49       70.68      4.16 o
   2   9   6       39.32       39.49      3.28 o
   3   9   6      361.52      345.54     10.34 o
   4   9   6      389.27      410.70     12.20 o
   5   9   6        1.33       10.84      4.82 o
   6   9   6        2.16        8.16      4.98 o
  -7  10   6        8.70        8.34      4.46 o
  -6  10   6       11.23        9.23      5.75 o
  -5  10   6        2.73        4.63      3.52 o
  -4  10   6        2.67        1.52      3.71 o
  -3  10   6        0.24        1.80      5.56 o
  -2  10   6      115.84      104.01      5.17 o
  -1  10   6      551.84      539.90     13.43 o
   0  10   6      264.44      277.49      6.74 o
   1  10   6       68.62       73.81      6.12 o
   2  10   6       70.74       69.22      4.20 o
   3  10   6     1132.71     1135.04     24.12 o
   4  10   6       48.67       47.71      4.63 o
   5  10   6        6.85        2.35      4.32 o
   6  10   6        2.52       -2.94      4.58 o
  -6  11   6        1.26        3.89      3.64 o
  -5  11   6        5.17        5.64      3.53 o
  -4  11   6      167.99      161.09      8.53 o
  -3  11   6      218.73      230.78     14.09 o
  -2  11   6       42.50       46.26      2.71 o
  -1  11   6      166.07      156.51      6.80 o
   0  11   6       85.19       85.52      4.80 o
   1  11   6        0.50       -1.57      1.57 o
   2  11   6        0.00        2.47      2.14 o
   3  11   6      111.34      110.07      5.99 o
   4  11   6      193.11      179.05     10.57 o
   5  11   6        2.20        3.52      4.19 o
   6  11   6        0.08       -0.28      4.84 o
  -6  12   6        4.62        7.89      4.32 o
  -5  12   6       11.72        5.56      3.93 o
  -4  12   6        3.92        3.40      3.27 o
  -3  12   6      175.87      198.20      9.50 o
  -2  12   6       36.02       46.27      3.19 o
  -1  12   6      115.60      109.52      4.38 o
   0  12   6      279.76      289.68      7.30 o
   1  12   6        2.47        1.27      1.72 o
   2  12   6       15.71       11.90      2.77 o
   3  12   6      736.63      764.57     18.19 o
   4  12   6       50.12       56.25      5.13 o
   5  12   6       36.35       35.20      6.28 o
   6  12   6        0.00       -2.04      4.72 o
  -6  13   6       14.98       22.54      5.49 o
  -5  13   6        2.86       -2.41      3.41 o
  -4  13   6       76.50       76.39      6.29 o
  -3  13   6        2.13        1.11      3.15 o
  -2  13   6     2111.83     2086.54     49.09 o
  -1  13   6     1174.07     1150.25     20.27 o
   0  13   6       11.98       14.70      2.41 o
   1  13   6       27.72       30.68      2.87 o
   2  13   6       12.04       10.47      2.92 o
   3  13   6        0.00        2.23      3.03 o
   4  13   6       40.36       50.59      5.19 o
   5  13   6        2.89        5.97      4.27 o
  -6  14   6        1.84        1.67      5.01 o
  -5  14   6       17.68       24.94      9.08 o
  -4  14   6       74.97       71.63      9.27 o
  -3  14   6       65.04       69.38      6.01 o
  -2  14   6       90.97      117.25      9.64 o
  -1  14   6     1016.83     1005.63     18.38 o
   0  14   6       42.85       35.25      4.33 o
   1  14   6      106.80      108.09      4.86 o
   2  14   6       38.36       31.88      3.77 o
   3  14   6       67.38       71.09      5.42 o
   4  14   6        0.30        0.35      3.20 o
   5  14   6       36.44       55.21      7.97 o
  -6  15   6        0.04        3.36      4.58 o
  -5  15   6        2.57        2.04      4.19 o
  -4  15   6        0.91        3.11      5.75 o
  -3  15   6        2.28       -0.38      2.67 o
  -2  15   6      709.56      716.53     21.19 o
  -1  15   6      594.53      574.03     17.55 o
   0  15   6      413.22      406.35     12.52 o
   1  15   6        5.09        2.87      2.25 o
   2  15   6      242.52      221.90      7.31 o
   3  15   6       59.32       61.33      5.13 o
   4  15   6       21.59       24.30      4.36 o
   5  15   6       24.06       37.99      7.21 o
  -5  16   6        1.50        5.64      7.23 o
  -4  16   6       12.10       14.93      4.82 o
  -3  16   6        2.48        5.64      3.20 o
  -2  16   6      322.13      325.58     12.81 o
  -1  16   6        1.03        4.17      3.27 o
   0  16   6      111.22      105.08      4.90 o
   1  16   6      192.47      179.33      6.39 o
   2  16   6       65.50       63.76      4.34 o
   3  16   6        0.03       -0.39      3.10 o
   4  16   6        4.25       -1.35      4.43 o
   5  16   6       80.84      126.76     10.49 o
  -5  17   6        6.23        9.40      4.84 o
  -4  17   6       29.29       27.32      7.23 o
  -3  17   6        0.53        2.42      2.89 o
  -2  17   6       15.31       19.48      4.46 o
  -1  17   6       20.73       16.78     10.94 o
   0  17   6       10.48       10.82      3.12 o
   1  17   6       57.98       47.96      3.89 o
   2  17   6       13.00        6.12      2.76 o
   3  17   6       12.17       15.05      3.98 o
   4  17   6        7.07        3.80      4.84 o
  -5  18   6        1.72       -4.32      4.32 o
  -4  18   6        3.53        8.84      4.32 o
  -3  18   6        1.41        5.13      3.25 o
  -2  18   6      103.03      111.23      7.85 o
  -1  18   6        1.20        2.76      3.79 o
   0  18   6        7.28        9.65      3.79 o
   1  18   6       14.89       17.22      3.05 o
   2  18   6       11.13       10.37      3.04 o
   3  18   6       14.85       16.78      3.99 o
   4  18   6       22.26       40.48      7.21 o
  -4  19   6       24.31       23.73      5.89 o
  -3  19   6        4.16       -0.98      4.06 o
  -2  19   6       23.17       26.88      5.11 o
  -1  19   6        0.21        3.80      3.53 o
   0  19   6        9.15        4.59      3.79 o
   1  19   6       39.31       40.08      6.90 o
   2  19   6       10.59        9.47      3.71 o
   3  19   6       24.21       26.24      4.76 o
   4  19   6        2.23       -2.47      7.97 o
  -4  20   6       15.96       17.06      5.51 o
  -3  20   6        2.96        5.10      4.58 o
  -2  20   6        7.96        2.79      4.06 o
  -1  20   6        1.28        3.86      3.91 o
   0  20   6        0.19        1.85      5.19 o
   1  20   6       10.79       12.61      5.93 o
   2  20   6        0.13       -4.82      4.82 o
   3  20   6        1.16       -5.56      5.93 o
  -4  21   6       43.69       56.09      8.90 o
  -3  21   6       54.27       64.68      7.59 o
  -2  21   6        8.78       12.66      4.84 o
  -1  21   6       26.20       30.40      7.79 o
   0  21   6        0.22        4.45      5.56 o
   1  21   6        0.19        6.30      5.56 o
   2  21   6        2.81       -1.48      5.93 o
  -3  22   6        7.94        1.68      5.07 o
  -2  22   6       91.77       81.20     11.49 o
  -1  22   6        0.24       -0.37      6.30 o
   0  22   6       56.13       62.29     10.01 o
   1  22   6        1.86        6.67      6.67 o
   2  22   6        6.61       11.49      6.67 o
  -2  23   6        2.27        3.34      7.04 o
  -1  23   6       63.76       51.54     10.01 o
   0  23   6        3.99        1.11      6.67 o
   1  23   6        2.31        4.45      6.30 o
  -1  24   6        5.77       22.62      8.90 o
   0  24   6        1.00        8.90      7.42 o
  -7   1   7        0.06        0.87      3.53 o
  -6   1   7       78.41       87.06      7.04 o
  -5   1   7        0.53        1.50      2.78 o
  -4   1   7       90.79       95.49      5.03 o
  -3   1   7      279.62      261.57      4.73 o
  -2   1   7     1353.04     1381.23     33.93 o
  -1   1   7      151.49      188.62      5.31 o
   0   1   7      782.49      774.62     12.50 o
   1   1   7       76.91       69.56      2.99 o
   2   1   7      643.76      730.23     13.53 o
   3   1   7      176.64      162.61      6.42 o
   4   1   7      227.44      187.31      6.48 o
   5   1   7        8.73       11.76      3.04 o
   6   1   7       12.30       13.42      4.70 o
  -7   2   7        7.46        4.78      3.64 o
  -6   2   7       37.55       42.32     11.68 o
  -5   2   7       64.71       68.99      4.46 o
  -4   2   7      169.46      160.52      5.57 o
  -3   2   7      144.64      167.67      6.61 o
  -2   2   7     1146.38     1102.67     68.78 o
  -1   2   7      232.29      233.86      8.09 o
   0   2   7      960.52      954.74     12.48 o
   1   2   7      197.55      214.85      5.13 o
   2   2   7        2.24        3.42      2.52 o
   3   2   7       76.14       76.94      4.28 o
   4   2   7        0.10       -2.04      2.04 o
   5   2   7       75.73       68.89      4.77 o
   6   2   7       12.67       17.64      4.96 o
  -7   3   7        0.22        2.04      3.52 o
  -6   3   7       25.68       29.18      7.79 o
  -5   3   7        8.10        6.30      2.62 o
  -4   3   7      206.67      217.12      7.81 o
  -3   3   7      709.59      744.70     13.10 o
  -2   3   7     1012.27     1075.80     18.97 o
  -1   3   7     1397.65     1440.05     18.48 o
   0   3   7      116.74      152.34      4.87 o
   1   3   7       76.51      101.22      3.37 o
   2   3   7       10.49        4.94      1.78 o
   3   3   7       46.01       42.42      3.09 o
   4   3   7       15.93        9.30      3.43 o
   5   3   7       52.43       54.85      4.39 o
   6   3   7       18.85       27.63      5.77 o
  -7   4   7       17.38       13.04      4.06 o
  -6   4   7       48.31       45.91      9.27 o
  -5   4   7        2.04        3.89      2.62 o
  -4   4   7       24.24       28.83      2.00 o
  -3   4   7     1004.52     1041.19     17.66 o
  -2   4   7      216.66      213.17      4.92 o
  -1   4   7      306.94      295.55      4.88 o
   0   4   7     2916.27     2997.42     34.29 o
   1   4   7       55.56       47.13      2.40 o
   2   4   7       11.54       12.32      1.87 o
   3   4   7      512.42      507.49     11.02 o
   4   4   7       34.46       25.34      3.53 o
   5   4   7       53.83       59.52      4.52 o
   6   4   7       14.21        6.30      4.46 o
  -7   5   7        0.66        0.74      3.41 o
  -6   5   7        2.05       -0.39      4.63 o
  -5   5   7       87.64       86.00      5.37 o
  -4   5   7        5.51        8.14      1.83 o
  -3   5   7      275.47      277.66      7.11 o
  -2   5   7     1278.11     1330.31     26.17 o
  -1   5   7     1444.69     1540.75     23.89 o
   0   5   7     2695.04     2940.21     33.81 o
   1   5   7     1397.48     1430.16     23.21 o
   2   5   7       10.31        5.83      1.65 o
   3   5   7       36.03       33.12      3.85 o
   4   5   7        0.88       -0.56      2.31 o
   5   5   7        0.10       -0.49      2.46 o
   6   5   7        2.21        0.67     10.94 o
  -7   6   7        2.19        2.49      3.53 o
  -6   6   7       23.19       18.71      3.79 o
  -5   6   7       52.77       49.13      7.04 o
  -4   6   7      176.97      165.65      5.97 o
  -3   6   7       92.17       87.12      4.02 o
  -2   6   7       46.15       65.31      3.17 o
  -1   6   7       19.66       13.90      1.76 o
   0   6   7     1195.78     1167.02     14.55 o
   1   6   7       63.76       75.92      3.40 o
   2   6   7      240.48      262.70      6.76 o
   3   6   7       24.25       31.25      3.01 o
   4   6   7       12.46        3.52      2.57 o
   5   6   7        1.08       -1.73      2.50 o
   6   6   7       65.40       69.36      7.47 o
  -7   7   7        0.56       -2.94      2.94 o
  -6   7   7        1.03       -2.58      2.58 o
  -5   7   7       79.30       87.09      7.04 o
  -4   7   7      108.85      120.05      5.41 o
  -3   7   7       26.72       23.05      2.49 o
  -2   7   7      133.87      148.89     10.17 o
  -1   7   7       69.06       81.02      2.46 o
   0   7   7      257.18      307.57      6.72 o
   1   7   7      173.15      200.39      5.39 o
   2   7   7       54.89       51.71      3.16 o
   3   7   7      698.13      654.21     13.71 o
   4   7   7      349.75      346.31      9.74 o
   5   7   7       26.90       33.38      6.99 o
   6   7   7       18.72       21.76      5.75 o
  -7   8   7        4.79        9.83      4.19 o
  -6   8   7       11.68        7.92      6.30 o
  -5   8   7       19.16       14.39      4.26 o
  -4   8   7        3.53        7.63      3.44 o
  -3   8   7       76.35       77.78      6.67 o
  -2   8   7      120.92      145.13      7.71 o
  -1   8   7       63.01       66.72      2.31 o
   0   8   7       62.61       93.27      4.77 o
   1   8   7       10.75       10.10      2.06 o
   2   8   7      179.54      193.21      6.77 o
   3   8   7      546.25      534.95     13.76 o
   4   8   7      181.24      192.49      8.05 o
   5   8   7      200.49      227.70      9.48 o
   6   8   7       48.88       49.52     11.68 o
  -7   9   7        1.07        2.22      4.08 o
  -6   9   7        9.74        7.63      3.79 o
  -5   9   7       29.82       35.01      4.32 o
  -4   9   7      150.98      157.33      6.51 o
  -3   9   7      380.26      390.80     12.91 o
  -2   9   7        2.24       18.71      8.36 o
  -1   9   7     1538.44     1538.80     20.28 o
   0   9   7      221.25      239.74      6.07 o
   1   9   7      743.11      715.93     15.47 o
   2   9   7       14.90       19.26      2.92 o
   3   9   7      408.44      424.30     11.91 o
   4   9   7       89.63       94.12      5.99 o
   5   9   7        2.27       -0.56      4.19 o
   6   9   7       16.02       15.58      5.75 o
  -6  10   7        3.53        3.91      4.82 o
  -5  10   7      124.83      114.42      7.08 o
  -4  10   7       33.35       37.75      3.92 o
  -3  10   7       69.55       87.67     10.20 o
  -2  10   7       11.24       11.75      2.10 o
  -1  10   7        3.84        4.65      1.18 o
   0  10   7      771.20      762.31     14.05 o
   1  10   7      128.81      129.68      4.71 o
   2  10   7        9.18       12.58      2.63 o
   3  10   7      215.86      241.77     12.68 o
   4  10   7        0.14       -1.21      2.92 o
   5  10   7       42.71       50.02      6.68 o
   6  10   7        2.22       -0.17      4.43 o
  -6  11   7        2.04        6.66      4.06 o
  -5  11   7       27.56       22.28      4.19 o
  -4  11   7      185.87      161.34      6.95 o
  -3  11   7       98.19       97.42      6.59 o
  -2  11   7      127.21      125.08      5.63 o
  -1  11   7        8.06        7.94      2.62 o
   0  11   7       57.16       52.18      2.59 o
   1  11   7       40.19       41.29      3.10 o
   2  11   7       52.06       58.94      6.03 o
   3  11   7        8.03       10.64      3.20 o
   4  11   7        8.35        4.90      3.32 o
   5  11   7        0.07       -0.59      3.74 o
   6  11   7       11.00       17.80      6.29 o
  -6  12   7        0.50        7.29      7.42 o
  -5  12   7       57.61       53.42      5.63 o
  -4  12   7       43.36       43.71      4.29 o
  -3  12   7       16.68       13.20      9.83 o
  -2  12   7      136.76      146.45     10.75 o
  -1  12   7      212.01      233.90      6.42 o
   0  12   7      131.21      137.67      3.97 o
   1  12   7        0.86       -1.72      1.72 o
   2  12   7       74.75       72.83      4.76 o
   3  12   7        0.44        3.61      2.92 o
   4  12   7       30.92       33.41      4.49 o
   5  12   7        0.32       -0.56      4.17 o
  -6  13   7        1.48        6.17      4.27 o
  -5  13   7       34.38       32.69      5.93 o
  -4  13   7       64.24       80.59     12.24 o
  -3  13   7       54.48       49.52      9.08 o
  -2  13   7      143.13      152.23      8.60 o
  -1  13   7      975.23     1021.81     18.53 o
   0  13   7      299.60      263.71      7.20 o
   1  13   7       88.90       97.92      4.58 o
   2  13   7      115.81      118.57      6.06 o
   3  13   7      307.29      303.17     10.48 o
   4  13   7        0.46       -0.74      3.93 o
   5  13   7       16.60       23.32      5.89 o
  -6  14   7        2.35        2.90      4.82 o
  -5  14   7       14.55        8.53      4.43 o
  -4  14   7        5.12        8.16      3.93 o
  -3  14   7        7.18       11.06      4.01 o
  -2  14   7     1108.58     1056.07     45.98 o
  -1  14   7      177.05      170.42      8.64 o
   0  14   7       34.41       46.54      5.89 o
   1  14   7        4.43        4.23      2.17 o
   2  14   7      106.84      110.72      6.96 o
   3  14   7       77.78       89.77      6.05 o
   4  14   7       83.35       83.42      6.34 o
   5  14   7       26.78       23.15      6.30 o
  -6  15   7        4.52        1.32      4.84 o
  -5  15   7        2.80        8.81      4.32 o
  -4  15   7        2.58        6.49      5.19 o
  -3  15   7        0.70        2.31      3.38 o
  -2  15   7        5.19        8.67      4.08 o
  -1  15   7      600.49      579.97     32.63 o
   0  15   7       10.38       13.83      2.63 o
   1  15   7      116.59      102.31      4.80 o
   2  15   7      543.45      481.12     11.63 o
   3  15   7      111.69      105.29      6.62 o
   4  15   7        9.95       23.74      4.63 o
   5  15   7        2.78       14.35      6.86 o
  -5  16   7       17.34       14.83     10.57 o
  -4  16   7       23.69       25.17      4.96 o
  -3  16   7      203.82      204.25     10.45 o
  -2  16   7       78.90       66.10      6.28 o
  -1  16   7       28.54       29.74      4.72 o
   0  16   7        1.02       -1.11      3.01 o
   1  16   7       88.72       75.77      4.39 o
   2  16   7       17.34       15.46      3.05 o
   3  16   7      211.46      235.44      9.84 o
   4  16   7       95.32       93.47      9.45 o
   5  16   7        0.18       -5.13      5.33 o
  -5  17   7        4.46        5.74      4.58 o
  -4  17   7       21.55       21.06      5.11 o
  -3  17   7       24.72       31.18      5.24 o
  -2  17   7      107.70       99.58     13.90 o
  -1  17   7       19.98       15.57      4.46 o
   0  17   7       78.39       73.10      6.28 o
   1  17   7        1.57        3.02      2.85 o
   2  17   7       22.87       28.92      5.24 o
   3  17   7       11.65       10.88      3.75 o
   4  17   7        9.46       10.07      5.22 o
  -5  18   7        0.12       -2.60      4.72 o
  -4  18   7        0.39        0.38      4.06 o
  -3  18   7       44.56       36.69      7.60 o
  -2  18   7       59.67       49.15      6.01 o
  -1  18   7       33.12       22.00      4.70 o
   0  18   7       16.65       18.91      4.32 o
   1  18   7       13.71        9.56      4.06 o
   2  18   7      202.00      207.43      8.88 o
   3  18   7       78.32       88.50      7.67 o
   4  18   7        0.13       -7.04      7.04 o
  -4  19   7        1.43        4.18      4.32 o
  -3  19   7        4.02        3.32      3.59 o
  -2  19   7        0.17        1.85      3.93 o
  -1  19   7       44.70       42.89      5.63 o
   0  19   7       12.10       10.46      7.23 o
   1  19   7      103.14       88.06      7.21 o
   2  19   7        0.56       -0.63      3.79 o
   3  19   7       13.90       23.73      7.79 o
  -4  20   7        0.16        1.74      4.32 o
  -3  20   7       25.71       31.72      4.97 o
  -2  20   7      115.96      107.18      8.38 o
  -1  20   7       46.51       47.64      6.16 o
   0  20   7       65.94       65.41      6.42 o
   1  20   7        0.09        2.97      5.56 o
   2  20   7       40.52       44.86      9.27 o
   3  20   7       66.82       90.47     12.24 o
  -3  21   7       47.28       68.61      7.97 o
  -2  21   7        2.00        6.22      4.43 o
  -1  21   7       35.02       48.20      9.27 o
   0  21   7       41.37       42.27      8.90 o
   1  21   7        0.73       -5.19      5.19 o
   2  21   7        0.74        0.37      5.19 o
  -3  22   7       18.77       35.08      7.23 o
  -2  22   7       16.84       14.46      7.79 o
  -1  22   7        6.84        1.85      6.30 o
   0  22   7        4.82       -0.37      6.30 o
   1  22   7        0.55       -1.48      6.30 o
   2  22   7        1.63        2.60      6.67 o
  -2  23   7        0.52       -6.30      6.30 o
  -1  23   7       12.15       16.68      8.16 o
   0  23   7        4.35       -1.48      6.30 o
   1  23   7        8.36        9.64      7.42 o
  -7   0   8      254.54      203.55     13.35 o
  -6   0   8      217.46      253.98     13.35 o
  -5   0   8       15.95        8.90      3.34 o
  -4   0   8      286.49      281.69      7.89 o
  -3   0   8       30.79       45.23      6.67 o
  -2   0   8      211.39      249.53     13.35 o
  -1   0   8      185.64      230.93      5.50 o
   0   0   8      211.06      216.25      6.39 o
   1   0   8       78.64       65.61      9.08 o
   2   0   8      416.30      496.14     14.41 o
   3   0   8       27.94       15.14      3.27 o
   4   0   8       70.72       65.05      7.42 o
   5   0   8      171.26      170.78     10.09 o
   6   0   8        6.88        5.93      6.30 o
  -7   1   8        0.21        3.15      3.67 o
  -6   1   8       24.57       26.32      5.75 o
  -5   1   8        0.00        0.74      2.10 o
  -4   1   8       22.21       23.81      1.65 o
  -3   1   8       28.60       24.19      3.93 o
  -2   1   8      317.40      300.13     10.35 o
  -1   1   8       45.62       39.27      3.12 o
   0   1   8        0.08        1.11      0.82 o
   1   1   8      549.10      522.30      9.82 o
   2   1   8       56.10       46.68      2.97 o
   3   1   8        0.07       -2.14      2.14 o
   4   1   8       20.01       20.27      3.00 o
   5   1   8      144.37      140.95      6.41 o
   6   1   8        3.58       11.75      4.96 o
  -7   2   8      147.57      132.33      7.73 o
  -6   2   8       66.90       69.09     15.57 o
  -5   2   8       23.83       21.18      3.52 o
  -4   2   8      180.34      196.43      4.23 o
  -3   2   8        3.26        0.72      1.18 o
  -2   2   8      102.58      112.03      3.63 o
  -1   2   8      925.67      943.29     12.62 o
   0   2   8       67.26       67.11      2.03 o
   1   2   8      261.96      308.47      6.76 o
   2   2   8      122.33      100.36      5.89 o
   3   2   8       57.38       47.22      3.43 o
   4   2   8       20.51       16.04      2.98 o
   5   2   8       24.78       23.55      3.64 o
   6   2   8        6.16       12.24      4.98 o
  -7   3   8       10.10        5.68      7.42 o
  -6   3   8        2.06        0.00      2.74 o
  -5   3   8      124.71      125.76      9.08 o
  -4   3   8        0.14        2.44      2.17 o
  -3   3   8        0.04        2.61      1.08 o
  -2   3   8      159.26      172.34      8.97 o
  -1   3   8      170.99      155.18      4.17 o
   0   3   8      624.46      674.43      8.89 o
   1   3   8      210.09      215.80      5.31 o
   2   3   8      621.46      626.60     12.23 o
   3   3   8      106.32      102.20      4.54 o
   4   3   8        8.00       10.42      2.74 o
   5   3   8       29.08       31.62      4.03 o
   6   3   8       16.48       15.21      5.37 o
  -7   4   8       15.50       10.20      3.93 o
  -6   4   8        9.98        9.83      3.15 o
  -5   4   8       24.44       30.60      3.53 o
  -4   4   8      199.11      204.19      5.30 o
  -3   4   8      408.12      413.35      8.30 o
  -2   4   8     1349.50     1427.72     23.39 o
  -1   4   8      248.52      259.91      4.60 o
   0   4   8      992.39     1033.44     12.95 o
   1   4   8        3.84        4.83      1.38 o
   2   4   8      248.04      254.65      6.62 o
   3   4   8        4.05        5.23      2.46 o
   4   4   8       38.14       30.84      3.50 o
   5   4   8        0.83        0.27      2.59 o
   6   4   8        6.10        4.32      5.19 o
  -7   5   8       16.09       13.89      4.06 o
  -6   5   8        3.98        6.01      3.01 o
  -5   5   8        0.30        2.78      2.36 o
  -4   5   8       86.43       82.40      5.54 o
  -3   5   8      103.85       99.00      3.60 o
  -2   5   8      896.15      924.72     16.64 o
  -1   5   8      451.70      438.09      7.73 o
   0   5   8      792.79      862.02     11.18 o
   1   5   8       27.73       22.56      2.03 o
   2   5   8      314.17      348.68      8.23 o
   3   5   8       12.20       10.08      2.57 o
   4   5   8       16.90        9.94      4.30 o
   5   5   8        0.02        0.84      2.75 o
   6   5   8        0.17       -2.97      5.93 o
  -7   6   8        0.05       -1.75      3.27 o
  -6   6   8        7.20       10.94      3.41 o
  -5   6   8       89.53      105.37      5.93 o
  -4   6   8       91.64       90.18      4.49 o
  -3   6   8      100.66      119.58      4.55 o
  -2   6   8     1028.84     1005.07     17.12 o
  -1   6   8        9.94       10.61      1.48 o
   0   6   8      520.29      523.64      7.55 o
   1   6   8      956.99      990.58     17.18 o
   2   6   8      121.25      109.04      5.99 o
   3   6   8     1198.02     1173.14     21.45 o
   4   6   8       54.01       54.10      5.03 o
   5   6   8        0.92       -3.45      3.91 o
   6   6   8        0.30        0.26      4.58 o
  -7   7   8        0.02       -3.27      3.27 o
  -6   7   8       10.64        1.16      3.52 o
  -5   7   8       68.97       71.88      5.11 o
  -4   7   8      248.96      253.42      7.87 o
  -3   7   8      149.74      164.03      5.75 o
  -2   7   8      746.62      777.62     13.90 o
  -1   7   8       41.72       41.47      1.87 o
   0   7   8        0.01        0.77      1.23 o
   1   7   8      290.81      299.87      7.03 o
   2   7   8      546.71      540.60     11.39 o
   3   7   8     1000.41      982.68     18.80 o
   4   7   8       77.00       68.13      4.58 o
   5   7   8        4.52        5.23      2.88 o
   6   7   8        7.14       18.61      9.83 o
  -7   8   8        0.25       -0.55      3.53 o
  -6   8   8        2.24        5.62      3.53 o
  -5   8   8       25.26       25.68      8.53 o
  -4   8   8       71.47       81.00      5.37 o
  -3   8   8      175.66      172.25      6.16 o
  -2   8   8      210.19      217.55      6.78 o
  -1   8   8       56.38       65.98      2.30 o
   0   8   8       16.64       19.52      1.96 o
   1   8   8       25.23       24.25      4.05 o
   2   8   8        8.40       10.70      2.39 o
   3   8   8        9.72        7.88      2.81 o
   4   8   8        0.99       -2.45      2.45 o
   5   8   8        5.55        9.20      3.63 o
   6   8   8        6.04        2.55      4.70 o
  -6   9   8        9.96        7.20      3.53 o
  -5   9   8       28.27       28.15      4.06 o
  -4   9   8       18.41       15.35      3.98 o
  -3   9   8      163.70      169.22      8.11 o
  -2   9   8        5.40        6.62      1.95 o
  -1   9   8      100.35       95.71      2.86 o
   0   9   8       13.46        9.83      1.75 o
   1   9   8       74.21       63.32      3.84 o
   2   9   8       45.75       44.23      3.77 o
   3   9   8      264.62      277.72      9.48 o
   4   9   8        4.96        3.66      2.98 o
   5   9   8        3.36       -1.48      3.93 o
   6   9   8        0.05       -4.17      4.17 o
  -6  10   8        0.01       -0.59      3.53 o
  -5  10   8       61.81       62.94      9.08 o
  -4  10   8       14.40        7.73      3.22 o
  -3  10   8      286.16      272.28     10.69 o
  -2  10   8      188.33      188.79     10.75 o
  -1  10   8        0.00       -0.44      1.15 o
   0  10   8       13.66       15.19      1.76 o
   1  10   8       70.52       70.38      4.68 o
   2  10   8      707.37      704.94     16.34 o
   3  10   8      707.13      712.00     17.26 o
   4  10   8       13.95       10.99      3.34 o
   5  10   8        3.07        9.00      5.11 o
   6  10   8        8.37        6.77      5.56 o
  -6  11   8        3.05       -2.45      5.56 o
  -5  11   8       25.05       18.72      4.06 o
  -4  11   8        2.42        5.06      2.78 o
  -3  11   8      197.14      174.35      9.45 o
  -2  11   8       22.92       26.90      4.10 o
  -1  11   8        0.10        0.41      1.40 o
   0  11   8        4.71        4.11      1.52 o
   1  11   8        4.12       -0.08      1.91 o
   2  11   8       88.98      100.87      8.91 o
   3  11   8      130.92      125.99      6.49 o
   4  11   8       30.03       32.23      4.63 o
   5  11   8        5.98        8.90      4.72 o
  -6  12   8        0.46       -3.41      3.41 o
  -5  12   8       22.61       24.51      4.58 o
  -4  12   8        9.48       10.61      3.12 o
  -3  12   8      104.65      104.99      7.28 o
  -2  12   8       51.74       62.06     11.12 o
  -1  12   8      191.95      193.83     12.86 o
   0  12   8        2.26        0.54      1.72 o
   1  12   8        6.90        0.87      2.19 o
   2  12   8      347.16      369.09     14.55 o
   3  12   8      240.36      264.09     10.90 o
   4  12   8        2.89       -0.95      3.06 o
   5  12   8        0.19        0.97      4.32 o
  -6  13   8        2.02        6.02      4.45 o
  -5  13   8        3.72        3.69      3.53 o
  -4  13   8       37.65       44.44      4.47 o
  -3  13   8        0.34       -0.65      3.27 o
  -2  13   8        0.36        8.37      3.71 o
  -1  13   8       35.17       31.83      4.70 o
   0  13   8      363.13      341.54      8.49 o
   1  13   8        0.10       -1.98      1.98 o
   2  13   8      130.74      133.71      6.62 o
   3  13   8       17.50       16.28      3.78 o
   4  13   8       11.76       13.59      3.97 o
   5  13   8        4.84        9.35      5.37 o
  -6  14   8        7.62       11.68      4.98 o
  -5  14   8       12.84       12.71      5.01 o
  -4  14   8       10.60        8.78      3.47 o
  -3  14   8      141.61      162.43     11.31 o
  -2  14   8       61.72       60.11      5.75 o
  -1  14   8       46.29       40.04      5.07 o
   0  14   8       56.50       53.07      4.33 o
   1  14   8      391.23      332.71      8.84 o
   2  14   8      153.87      191.95      9.15 o
   3  14   8      370.92      403.94     12.69 o
   4  14   8        8.70        2.39      3.48 o
   5  14   8        0.03       -1.51      5.11 o
  -5  15   8       29.62       40.17      5.75 o
  -4  15   8        0.32        0.73      3.10 o
  -3  15   8       41.69       35.56      5.26 o
  -2  15   8       22.33       26.13      4.70 o
  -1  15   8       81.43       89.25      6.80 o
   0  15   8      322.23      292.52     13.90 o
   1  15   8       31.73       21.58      2.97 o
   2  15   8      112.32      121.17      5.72 o
   3  15   8       25.71       33.69      4.62 o
   4  15   8        4.75        5.98      6.39 o
   5  15   8        0.88       -0.37      5.24 o
  -5  16   8        0.01       -0.45      4.17 o
  -4  16   8       16.14        9.55      4.63 o
  -3  16   8       85.13       95.66      7.55 o
  -2  16   8      417.83      404.49     14.88 o
  -1  16   8       38.62       38.04      5.38 o
   0  16   8        9.12       10.83      4.63 o
   1  16   8        0.68        5.75      3.67 o
   2  16   8       46.45       68.95      5.42 o
   3  16   8      112.35      119.95      7.27 o
   4  16   8       63.69       68.53     13.72 o
  -5  17   8       13.02       16.43      5.22 o
  -4  17   8        0.55        5.98      4.06 o
  -3  17   8        0.05        2.03      4.06 o
  -2  17   8       33.52       31.95      6.12 o
  -1  17   8        0.01       -2.88      2.88 o
   0  17   8       33.63       35.05      8.71 o
   1  17   8       43.84       44.21      5.49 o
   2  17   8        4.23        3.92      4.06 o
   3  17   8        4.11        5.75      4.46 o
  -4  18   8        1.54        3.29      4.32 o
  -3  18   8       29.68       26.31      7.97 o
  -2  18   8       32.37       33.21      5.51 o
  -1  18   8        0.06        6.46      4.06 o
   0  18   8       12.56        3.90      3.79 o
   1  18   8        0.00        1.40      3.64 o
   2  18   8      110.64      130.24     13.90 o
   3  18   8        6.03       17.22      5.22 o
  -4  19   8        0.05        0.52      4.17 o
  -3  19   8       65.50       74.19      7.47 o
  -2  19   8      116.22      128.22      8.90 o
  -1  19   8        5.17        0.74      3.93 o
   0  19   8       62.29       66.34      6.65 o
   1  19   8        0.80        0.03      3.74 o
   2  19   8       25.84       21.10      5.22 o
   3  19   8        1.14        2.97      5.93 o
  -4  20   8       11.96       14.24      5.63 o
  -3  20   8       18.35       20.02      5.63 o
  -2  20   8       62.37       61.49      6.82 o
  -1  20   8        7.25        4.66      6.12 o
   0  20   8        0.01        2.79      3.91 o
   1  20   8        3.98        7.42      4.32 o
   2  20   8        1.47        1.48      6.30 o
   3  20   8        0.10        2.97      6.67 o
  -3  21   8       30.06       23.13      4.99 o
  -2  21   8        1.12        0.19      4.46 o
  -1  21   8        6.21        7.23      4.70 o
   0  21   8        5.66       -5.19      5.19 o
   1  21   8        0.38       -1.11      5.56 o
   2  21   8       14.91       16.68      7.79 o
  -2  22   8       13.75       13.35      7.42 o
  -1  22   8        1.20        2.22      6.30 o
   0  22   8       53.60       55.62     10.01 o
   1  22   8       16.70       10.38      6.67 o
   2  22   8        1.08        5.19      7.04 o
  -1  23   8        6.80       14.46      7.42 o
   0  23   8       18.25       28.18      8.90 o
  -7   1   9        3.61        8.34      3.79 o
  -6   1   9        0.00       -1.46      2.48 o
  -5   1   9       27.35       26.25      2.88 o
  -4   1   9       21.46       27.48      1.59 o
  -3   1   9      132.66      125.62     14.65 o
  -2   1   9      161.13      152.99      7.34 o
  -1   1   9       14.75       17.62      1.21 o
   0   1   9       10.55        8.95      1.17 o
   1   1   9      773.66      822.44     14.40 o
   2   1   9       36.83       36.73      2.77 o
   3   1   9        0.89        0.94      1.90 o
   4   1   9      128.57      122.28      6.15 o
   5   1   9       17.89       16.65      4.16 o
   6   1   9       11.20       18.76      5.75 o
  -7   2   9        6.77        8.34      3.67 o
  -6   2   9        8.00        6.67      2.88 o
  -5   2   9       16.54       23.99      6.67 o
  -4   2   9        0.70        2.85      1.09 o
  -3   2   9      124.93      118.34     13.90 o
  -2   2   9       62.87       80.34      2.75 o
  -1   2   9       36.96       36.33      2.71 o
   0   2   9       73.93       79.51      2.38 o
   1   2   9      259.09      241.40      5.87 o
   2   2   9       83.59       86.02      3.79 o
   3   2   9       42.97       37.88      3.28 o
   4   2   9      608.88      562.17     13.02 o
   5   2   9       89.07       81.81      5.38 o
   6   2   9       13.69        5.14      4.84 o
  -7   3   9        0.27       -0.10      3.27 o
  -6   3   9        2.97        2.22      2.97 o
  -5   3   9        1.37        0.19      3.89 o
  -4   3   9       21.93       17.83      1.78 o
  -3   3   9       24.92       23.14      2.45 o
  -2   3   9       22.24       27.39      1.27 o
  -1   3   9       16.79       18.44      1.32 o
   0   3   9      978.52     1031.58     13.01 o
   1   3   9      166.95      163.82      7.12 o
   2   3   9      137.39      132.53      4.76 o
   3   3   9      180.51      192.11      6.43 o
   4   3   9      151.48      144.85      6.24 o
   5   3   9       39.74       51.24      5.99 o
   6   3   9        0.93        2.41      4.72 o
  -7   4   9        0.04       -3.01      3.01 o
  -6   4   9        6.95        5.19      2.88 o
  -5   4   9        8.83        7.60      2.62 o
  -4   4   9       10.60       10.94      1.75 o
  -3   4   9       74.74       80.50      3.07 o
  -2   4   9      588.04      590.60      9.48 o
  -1   4   9       13.74       17.71      1.34 o
   0   4   9      182.50      201.57      3.83 o
   1   4   9      314.17      302.66      6.94 o
   2   4   9        7.14        5.78      1.74 o
   3   4   9      100.07       89.11      5.57 o
   4   4   9        3.80        4.56      2.86 o
   5   4   9       31.75       26.30      4.01 o
   6   4   9        0.10       -2.97      5.19 o
  -7   5   9       17.54       17.16      4.17 o
  -6   5   9        2.95        1.85      4.26 o
  -5   5   9        3.18        3.18      2.97 o
  -4   5   9        0.08       -1.55      1.55 o
  -3   5   9      392.94      389.45      9.15 o
  -2   5   9        5.71        8.65      1.40 o
  -1   5   9        4.91        9.35      1.47 o
   0   5   9      150.89      145.43      3.25 o
   1   5   9       64.13       61.71      3.42 o
   2   5   9      142.01      126.42      4.71 o
   3   5   9       44.56       45.03      3.68 o
   4   5   9      150.81      144.39      6.23 o
   5   5   9       18.28       22.09      3.80 o
   6   5   9        3.80        5.15      7.42 o
  -7   6   9        0.00        0.19      3.41 o
  -6   6   9        3.08        2.37      3.01 o
  -5   6   9       15.50       11.16      3.15 o
  -4   6   9        8.20        5.63      3.69 o
  -3   6   9        2.13        2.40      1.64 o
  -2   6   9      405.79      396.20     14.13 o
  -1   6   9       38.25       35.76      2.86 o
   0   6   9        0.68        0.82      1.01 o
   1   6   9       26.67       20.02      3.26 o
   2   6   9       27.44       24.23      2.73 o
   3   6   9      478.31      512.16     11.85 o
   4   6   9       20.92       21.28      3.37 o
   5   6   9       37.40       30.84      4.10 o
   6   6   9        0.03        2.53      4.58 o
  -7   7   9        0.96       -2.02      4.45 o
  -6   7   9        1.17       -1.08      3.01 o
  -5   7   9        2.97        5.38      2.88 o
  -4   7   9       20.87       28.36      3.12 o
  -3   7   9      679.77      650.17     13.65 o
  -2   7   9      127.38      122.75      4.16 o
  -1   7   9      883.30      891.68     15.60 o
   0   7   9       43.78       47.24      2.77 o
   1   7   9        2.51        3.25      1.65 o
   2   7   9      527.18      511.47     11.15 o
   3   7   9      282.20      291.27     10.01 o
   4   7   9       50.35       52.25      4.38 o
   5   7   9        0.06        1.70      2.77 o
   6   7   9        0.80        1.86      4.80 o
  -6   8   9        0.79        2.15      3.27 o
  -5   8   9        4.85        5.46      3.01 o
  -4   8   9       41.32       39.77      6.93 o
  -3   8   9        8.33        9.13      3.14 o
  -2   8   9        5.82        8.26      2.24 o
  -1   8   9      208.41      202.60      3.97 o
   0   8   9       14.43       13.17      1.69 o
   1   8   9       19.64       15.38      2.49 o
   2   8   9     1324.93     1291.12     22.83 o
   3   8   9       11.53       16.67      3.09 o
   4   8   9       15.18       11.08      3.07 o
   5   8   9       41.71       48.36      9.66 o
   6   8   9        3.20        0.37      5.24 o
  -6   9   9       31.16       24.36      4.32 o
  -5   9   9       39.95       45.78      9.83 o
  -4   9   9       46.18       41.49      3.85 o
  -3   9   9      358.30      370.81     12.56 o
  -2   9   9      234.41      230.00      7.08 o
  -1   9   9       10.90       12.04      1.40 o
   0   9   9      115.27      113.45      4.60 o
   1   9   9       64.91       64.83      3.50 o
   2   9   9        8.42        7.93      3.38 o
   3   9   9      323.34      325.38     10.48 o
   4   9   9        0.47       -2.35      2.78 o
   5   9   9       10.92       10.00      4.06 o
  -6  10   9        2.02        2.95      3.64 o
  -5  10   9        7.67       14.59      3.79 o
  -4  10   9        3.98        0.51      2.49 o
  -3  10   9        8.65       13.64      4.08 o
  -2  10   9       24.89       23.17      3.19 o
  -1  10   9       51.80       49.82      2.81 o
   0  10   9       86.27       90.83      3.49 o
   1  10   9      148.41      153.61      5.45 o
   2  10   9      313.37      330.44     10.05 o
   3  10   9        0.90        1.38      2.73 o
   4  10   9       15.33       19.06      5.21 o
   5  10   9        0.14       -2.68      4.26 o
  -6  11   9        0.32       -1.51      3.38 o
  -5  11   9       75.54       62.31      7.60 o
  -4  11   9       15.05       14.55      3.43 o
  -3  11   9      576.45      562.92     17.55 o
  -2  11   9     1330.94     1273.70     32.09 o
  -1  11   9      167.34      178.60      6.10 o
   0  11   9        0.86        1.26      1.56 o
   1  11   9      180.57      166.60      7.76 o
   2  11   9      235.02      244.62      8.56 o
   3  11   9       12.09       10.98      3.36 o
   4  11   9        1.54       -0.94      4.24 o
   5  11   9        0.30       -4.08      4.08 o
  -6  12   9        0.90        3.22      3.79 o
  -5  12   9       11.32        6.86      3.67 o
  -4  12   9       12.01       12.54      3.30 o
  -3  12   9      392.91      402.19     14.07 o
  -2  12   9      148.72      144.58      7.92 o
  -1  12   9      172.40      167.90      8.60 o
   0  12   9       47.96       52.69      3.22 o
   1  12   9      325.52      316.92      8.45 o
   2  12   9        4.61        1.36      2.78 o
   3  12   9      109.91      123.84      6.77 o
   4  12   9       25.75       21.46      4.27 o
   5  12   9        0.00       -4.19      4.19 o
  -6  13   9        0.82        3.89      3.93 o
  -5  13   9        6.56        7.97      3.93 o
  -4  13   9       19.78       24.24      3.78 o
  -3  13   9       20.39       21.80      4.37 o
  -2  13   9      471.05      464.30     15.57 o
  -1  13   9       26.44       22.55      4.43 o
   0  13   9        5.92        6.41      3.27 o
   1  13   9       73.45       55.44      4.56 o
   2  13   9      120.82      103.37      6.48 o
   3  13   9        6.03        4.59      3.28 o
   4  13   9       19.97       24.83      4.61 o
   5  13   9        0.88        5.19      7.79 o
  -5  14   9        2.14        1.52      4.26 o
  -4  14   9       36.56       33.76      4.35 o
  -3  14   9      303.67      287.69     16.87 o
  -2  14   9       70.76       68.73      6.06 o
  -1  14   9      311.28      265.75     12.05 o
   0  14   9        0.67        1.63      3.38 o
   1  14   9        0.32        0.83      3.29 o
   2  14   9       51.32       51.94      5.60 o
   3  14   9        1.65        0.96      3.22 o
   4  14   9       42.83       55.92      9.08 o
  -5  15   9        0.02       -1.04      3.79 o
  -4  15   9        6.37        5.25      3.52 o
  -3  15   9       77.44       72.80      6.68 o
  -2  15   9       44.85       44.11      5.43 o
  -1  15   9        0.52       -0.16      4.45 o
   0  15   9       10.26       10.01      3.74 o
   1  15   9      264.35      221.04     14.65 o
   2  15   9       23.04       12.50      4.37 o
   3  15   9        9.16        6.67      6.30 o
   4  15   9       59.60       80.46     11.49 o
  -5  16   9        4.02       -1.48      3.93 o
  -4  16   9       18.33       15.37      3.87 o
  -3  16   9       22.89       23.07      4.96 o
  -2  16   9        5.26       -1.29      4.08 o
  -1  16   9       42.93       40.35      5.56 o
   0  16   9        1.05        1.57      3.71 o
   1  16   9        0.83        1.48      3.64 o
   2  16   9        1.19        2.18      3.91 o
   3  16   9        4.66       13.35      6.67 o
   4  16   9       10.53       15.20      7.79 o
  -5  17   9        8.14       10.22      5.11 o
  -4  17   9       10.04       10.75      3.85 o
  -3  17   9        4.49        5.07      4.06 o
  -2  17   9       23.31       18.17      4.63 o
  -1  17   9       21.41       28.76      4.96 o
   0  17   9      156.47      146.32      8.90 o
   1  17   9        0.94        3.02      3.89 o
   2  17   9        8.52       14.50      4.70 o
   3  17   9       44.09       57.27     18.54 o
  -4  18   9        1.39        5.43      3.78 o
  -3  18   9        0.43        3.70      6.49 o
  -2  18   9       10.96        8.94      4.32 o
  -1  18   9        0.24        2.22      3.67 o
   0  18   9       71.46       75.85      6.94 o
   1  18   9        1.78       -0.32      3.56 o
   2  18   9        5.76        0.74      4.08 o
   3  18   9        6.09        7.02      4.70 o
  -4  19   9       20.79       21.90      6.16 o
  -3  19   9        8.24       18.51      7.04 o
  -2  19   9       10.30       10.41      5.75 o
  -1  19   9       33.76       37.00      5.75 o
   0  19   9        2.02        2.42      3.91 o
   1  19   9        4.60        9.08      4.46 o
   2  19   9        0.20        0.42      4.10 o
   3  19   9       16.51       11.89      6.86 o
  -3  20   9       15.95       16.87      5.77 o
  -2  20   9        0.20       -1.38      4.06 o
  -1  20   9        0.35        4.09      4.32 o
   0  20   9        0.00       -3.43      4.45 o
   1  20   9       65.47       68.78     10.20 o
   2  20   9       19.29       23.73      8.16 o
  -3  21   9        0.67        6.25      6.12 o
  -2  21   9       18.52       11.95      5.11 o
  -1  21   9       40.15       52.10      8.16 o
   0  21   9        3.94        6.67      4.46 o
   1  21   9        0.08       -3.71      5.93 o
   2  21   9        1.01        5.56      6.30 o
  -2  22   9       45.79       41.34     10.75 o
  -1  22   9        0.44        2.97      6.30 o
   0  22   9        0.73        4.08      6.67 o
   1  22   9        2.85        1.48      6.67 o
  -7   0  10        3.51        2.97      4.82 o
  -6   0  10        4.48        1.48      3.71 o
  -5   0  10       27.57       27.07      4.08 o
  -4   0  10       12.91       20.46      8.90 o
  -3   0  10       13.62        9.64      4.82 o
  -2   0  10      145.83      167.47     11.31 o
  -1   0  10      619.50      584.12     12.30 o
   0   0  10      298.09      304.33      8.93 o
   1   0  10      122.60      114.70      5.75 o
   2   0  10      201.96      209.97      8.64 o
   3   0  10       77.60       81.06      6.29 o
   4   0  10      365.76      325.87     13.50 o
   5   0  10       13.16       10.10      4.43 o
   6   0  10       20.09       25.21      8.90 o
  -7   1  10       49.71       50.61      8.16 o
  -6   1  10        2.63        2.78      3.89 o
  -5   1  10        6.57        5.93      2.22 o
  -4   1  10      400.72      421.84      6.62 o
  -3   1  10       47.33       52.54      5.24 o
  -2   1  10      270.47      273.80      4.47 o
  -1   1  10       62.49       75.34      2.43 o
   0   1  10      163.12      179.28      3.59 o
   1   1  10        0.11       -1.39      1.39 o
   2   1  10        1.06       -0.51      1.71 o
   3   1  10       16.64       14.40      2.89 o
   4   1  10       32.60       25.94      3.60 o
   5   1  10       93.12       68.38      5.11 o
   6   1  10        2.11        5.75      4.98 o
  -7   2  10        0.21       -1.42      3.27 o
  -6   2  10       10.26       15.50      3.15 o
  -5   2  10      158.96      151.31      5.77 o
  -4   2  10      105.40      110.42      3.44 o
  -3   2  10       69.49       66.42      5.75 o
  -2   2  10        9.38       12.55      1.06 o
  -1   2  10     1120.03     1161.55     15.74 o
   0   2  10       22.49       24.60      2.22 o
   1   2  10       77.60       72.91      3.29 o
   2   2  10      121.86      112.55      4.44 o
   3   2  10       14.56        6.35      2.48 o
   4   2  10        3.71        1.78      2.63 o
   5   2  10       10.16        7.79      3.12 o
   6   2  10        1.14        4.20      4.84 o
  -7   3  10        7.30       12.82      3.79 o
  -6   3  10        7.40        3.97      2.74 o
  -5   3  10       33.78       43.94      3.67 o
  -4   3  10      151.07      164.70      5.15 o
  -3   3  10       19.81       22.47      3.80 o
  -2   3  10       91.84       93.34      2.42 o
  -1   3  10     1971.34     2052.00     28.74 o
   0   3  10      599.64      586.91      8.34 o
   1   3  10      437.99      458.42      9.38 o
   2   3  10       13.74       16.79      2.33 o
   3   3  10      211.98      181.24      6.47 o
   4   3  10      238.27      215.85      7.60 o
   5   3  10       52.07       50.04      4.66 o
   6   3  10        0.05        1.11      4.72 o
  -7   4  10        5.15        4.75      3.53 o
  -6   4  10        0.19        0.53      2.48 o
  -5   4  10      126.28      112.45      9.08 o
  -4   4  10      467.81      482.02      8.57 o
  -3   4  10      224.30      202.77      5.09 o
  -2   4  10        2.40        1.75      0.99 o
  -1   4  10       53.00       51.38      2.20 o
   0   4  10      233.92      240.75      4.21 o
   1   4  10       15.83       11.80      1.87 o
   2   4  10       14.84       14.42      2.56 o
   3   4  10        0.12       -2.16      2.16 o
   4   4  10        9.20        8.71      2.97 o
   5   4  10        0.08        0.57      3.05 o
   6   4  10        0.21        0.70      4.70 o
  -7   5  10        3.34        5.19      3.41 o
  -6   5  10        0.96       -0.19      2.62 o
  -5   5  10       10.13        6.26      2.48 o
  -4   5  10      136.97      149.22      5.42 o
  -3   5  10       26.85       24.42      2.25 o
  -2   5  10      106.90      117.26      3.46 o
  -1   5  10       64.43       67.38      2.79 o
   0   5  10       80.36       80.14      2.35 o
   1   5  10       77.84       81.95      3.55 o
   2   5  10      494.96      476.07     10.55 o
   3   5  10      555.09      559.88     12.60 o
   4   5  10      111.30      101.48      5.45 o
   5   5  10        2.57       -1.58      2.87 o
   6   5  10        4.16        4.22      5.22 o
  -7   6  10       13.27       16.18      3.93 o
  -6   6  10        7.46        4.55      3.01 o
  -5   6  10        1.04        1.85      2.36 o
  -4   6  10       43.42       45.81      3.37 o
  -3   6  10      226.09      233.98      6.01 o
  -2   6  10       21.36       17.27      1.91 o
  -1   6  10        1.59        2.22      1.53 o
   0   6  10       22.48       24.67      1.54 o
   1   6  10       34.46       32.38      2.59 o
   2   6  10        7.32        4.85      2.37 o
   3   6  10        1.82       -2.20      2.20 o
   4   6  10      112.07      108.42      5.69 o
   5   6  10       36.32       31.49      4.14 o
   6   6  10        9.39        7.04      5.51 o
  -6   7  10        0.53       -2.41      3.89 o
  -5   7  10        0.95        1.67      2.62 o
  -4   7  10      199.63      188.69      6.51 o
  -3   7  10        0.41        0.35      1.74 o
  -2   7  10      817.42      776.45     14.21 o
  -1   7  10      134.44      141.79      5.58 o
   0   7  10        0.14       -0.13      1.16 o
   1   7  10        0.03       -0.38      1.52 o
   2   7  10      248.07      256.98      7.40 o
   3   7  10      668.41      653.02     14.20 o
   4   7  10        5.12        9.51      3.09 o
   5   7  10        4.45        3.86      3.07 o
  -6   8  10        1.58       -0.52      3.27 o
  -5   8  10       21.54       29.85      8.16 o
  -4   8  10       38.14       40.12      3.49 o
  -3   8  10       26.54       28.72      3.24 o
  -2   8  10       32.90       46.26      3.05 o
  -1   8  10        2.58        5.63      1.79 o
   0   8  10       33.04       38.39      2.37 o
   1   8  10       97.41      105.88      4.44 o
   2   8  10       53.72       58.64      6.53 o
   3   8  10        0.31       -0.42      3.05 o
   4   8  10       42.07       41.41      4.32 o
   5   8  10        3.23        9.29      3.84 o
  -6   9  10       11.23       10.20      5.19 o
  -5   9  10        9.36       10.38      3.41 o
  -4   9  10       51.39       53.60      4.76 o
  -3   9  10        2.40        0.56      4.08 o
  -2   9  10      135.98      118.90      5.65 o
  -1   9  10        5.19        5.41      2.24 o
   0   9  10       74.01       76.09      4.22 o
   1   9  10       20.92       21.32      2.61 o
   2   9  10       65.24       62.40      4.50 o
   3   9  10       22.94       28.41      3.92 o
   4   9  10       27.17       29.93      5.36 o
   5   9  10        4.62        3.26      4.39 o
  -6  10  10        0.40        2.71      5.75 o
  -5  10  10        2.34        0.83      3.27 o
  -4  10  10       52.99       51.89      4.22 o
  -3  10  10       17.42       21.50      3.91 o
  -2  10  10       17.23       14.87      3.15 o
  -1  10  10       32.63       25.08      2.86 o
   0  10  10       42.94       47.14      4.56 o
   1  10  10        6.47        7.10      2.31 o
   2  10  10      321.65      345.47     10.41 o
   3  10  10        2.84        2.01      3.36 o
   4  10  10       57.62       69.23      5.83 o
   5  10  10        6.43        0.74      6.67 o
  -6  11  10        8.24        5.45      4.06 o
  -5  11  10        7.63        9.86      6.86 o
  -4  11  10       36.59       36.06      4.03 o
  -3  11  10       76.82       78.11     20.95 o
  -2  11  10      327.44      319.93      9.24 o
  -1  11  10      123.11      110.33      5.15 o
   0  11  10       80.43       78.76      4.69 o
   1  11  10       34.10       40.65      4.04 o
   2  11  10        0.19       -1.48      3.32 o
   3  11  10       20.28       27.82      5.77 o
   4  11  10        3.41        4.11      3.54 o
  -6  12  10       28.44       42.58      5.63 o
  -5  12  10       35.85       37.43      5.93 o
  -4  12  10       16.21       11.66      3.36 o
  -3  12  10       38.73       42.64      5.14 o
  -2  12  10       42.60       47.21      6.67 o
  -1  12  10       36.58       41.12      5.01 o
   0  12  10      110.48      110.15      5.39 o
   1  12  10      174.00      181.86      9.39 o
   2  12  10       44.85       50.44      5.77 o
   3  12  10      167.97      159.28      9.57 o
   4  12  10        5.22       -1.11      5.93 o
  -6  13  10       12.12       11.31      4.72 o
  -5  13  10       59.54       68.20      8.16 o
  -4  13  10       34.39       39.19      4.40 o
  -3  13  10       47.20       50.02      5.61 o
  -2  13  10      322.16      315.01     12.19 o
  -1  13  10       69.53       59.75      7.79 o
   0  13  10       73.75       60.31      5.79 o
   1  13  10       73.72       60.19      6.01 o
   2  13  10        0.33       -3.47      3.47 o
   3  13  10        0.63        4.08      5.19 o
   4  13  10       17.55       25.21      7.79 o
  -5  14  10        0.79        7.22      6.12 o
  -4  14  10        1.26        1.88      4.01 o
  -3  14  10        1.81       -0.96     10.38 o
  -2  14  10        0.37        3.31      3.64 o
  -1  14  10      129.25      128.02      7.92 o
   0  14  10      187.18      149.29     13.35 o
   1  14  10        2.34        4.34      3.56 o
   2  14  10        2.07        3.73      3.91 o
   3  14  10       37.18       43.01      8.53 o
   4  14  10        5.28       11.12      7.79 o
  -5  15  10        5.38        4.10     10.20 o
  -4  15  10        5.51        0.98      3.88 o
  -3  15  10        3.73        4.01      4.01 o
  -2  15  10        4.35        3.25      3.52 o
  -1  15  10       50.94       43.17      5.33 o
   0  15  10      116.24      104.34     10.57 o
   1  15  10       13.93        8.28      3.83 o
   2  15  10       13.05       16.23      4.70 o
   3  15  10       11.38       17.06      7.04 o
   4  15  10        1.69        7.42      7.42 o
  -5  16  10        0.60       -5.56      5.56 o
  -4  16  10        0.07       -0.60      3.18 o
  -3  16  10        9.18        6.23      6.86 o
  -2  16  10       21.37       12.66      4.32 o
  -1  16  10        3.22        5.66      4.82 o
   0  16  10       17.08       17.30      6.30 o
   1  16  10       10.93       17.20      4.80 o
   2  16  10        7.54        6.80      4.32 o
   3  16  10        4.09        1.28      4.70 o
   4  16  10      179.91      256.20     20.02 o
  -4  17  10        7.73        2.58      3.63 o
  -3  17  10        2.82        1.67      3.91 o
  -2  17  10        1.62       -0.67      4.45 o
  -1  17  10        0.33       -3.38      3.38 o
   0  17  10        6.79        6.49      5.01 o
   1  17  10      111.68      115.65     11.12 o
   2  17  10       25.65       33.98      8.53 o
   3  17  10       36.68       43.85      6.94 o
  -4  18  10        1.50       -1.56      4.61 o
  -3  18  10        0.22        3.47      4.43 o
  -2  18  10        5.81       10.56      4.32 o
  -1  18  10       67.91       71.77      9.64 o
   0  18  10        0.64       -2.21      3.79 o
   1  18  10       18.93       20.78      5.93 o
   2  18  10       75.41       78.01      7.79 o
   3  18  10        4.29        5.74      4.96 o
  -4  19  10       15.75       22.40      5.08 o
  -3  19  10        0.32        4.63      4.46 o
  -2  19  10        5.89        2.97      5.93 o
  -1  19  10       65.63       76.23      7.33 o
   0  19  10       23.28       25.67      5.43 o
   1  19  10       57.75       63.82      7.08 o
   2  19  10       12.05       11.57      5.93 o
   3  19  10        2.84        3.79      6.30 o
  -3  20  10        3.94       -3.32      4.06 o
  -2  20  10       14.59        6.82      5.01 o
  -1  20  10       45.01       57.02      7.06 o
   0  20  10        7.60        3.59      4.54 o
   1  20  10       27.62       36.15      6.29 o
   2  20  10       35.35       30.17      6.28 o
  -2  21  10        2.85        2.15      4.96 o
  -1  21  10        3.71        7.79      4.98 o
   0  21  10        5.50        5.56      4.72 o
   1  21  10        0.33       -2.97      5.93 o
  -1  22  10       15.10       17.43      7.79 o
   0  22  10       21.09       35.59      8.90 o
  -7   1  11        0.96       -2.60      3.15 o
  -6   1  11        2.49        0.47      2.48 o
  -5   1  11       10.31        9.86      2.10 o
  -4   1  11       22.27       23.70      8.16 o
  -3   1  11        1.65       -1.18      4.82 o
  -2   1  11       65.08       66.21      2.21 o
  -1   1  11      150.71      154.77      4.51 o
   0   1  11      179.39      171.45      4.17 o
   1   1  11      231.75      230.29      5.99 o
   2   1  11       75.19       60.13      3.60 o
   3   1  11        2.00        5.36      2.40 o
   4   1  11        1.77        4.42      2.73 o
   5   1  11        2.00       -0.42      2.87 o
  -7   2  11        8.47        7.10      3.53 o
  -6   2  11       13.15       13.05      3.34 o
  -5   2  11        1.02       -1.84      1.84 o
  -4   2  11       67.63       64.81      8.06 o
  -3   2  11      519.93      443.05     15.60 o
  -2   2  11       68.83       67.13      2.10 o
  -1   2  11     1368.95     1378.75     23.94 o
   0   2  11        2.45        2.35      1.20 o
   1   2  11      119.58      102.77      6.85 o
   2   2  11       26.27       24.43      2.66 o
   3   2  11        3.92        2.51      2.62 o
   4   2  11      130.84      127.28      6.10 o
   5   2  11        7.92        4.07      3.02 o
  -7   3  11        0.09       -2.22      3.15 o
  -6   3  11        0.01        1.33      2.97 o
  -5   3  11       19.90       23.37      3.93 o
  -4   3  11       38.14       43.97      2.05 o
  -3   3  11      129.57      133.29      5.64 o
  -2   3  11        0.16        1.49      0.99 o
  -1   3  11        0.00       -1.19      1.19 o
   0   3  11       78.30       70.69      2.49 o
   1   3  11       15.99       15.84      2.05 o
   2   3  11      119.11      120.87      4.98 o
   3   3  11       11.98       18.00      3.00 o
   4   3  11       13.44       12.28      3.85 o
   5   3  11        4.23        2.29      3.07 o
  -7   4  11       31.70       33.57      4.58 o
  -6   4  11        4.69        3.41      2.74 o
  -5   4  11        0.00       -0.28      1.84 o
  -4   4  11      149.92      148.15      3.95 o
  -3   4  11       15.79       23.48      1.99 o
  -2   4  11        2.41        2.47      1.12 o
  -1   4  11      112.89      136.00      3.61 o
   0   4  11      117.40      132.42      3.14 o
   1   4  11       30.35       25.28      2.29 o
   2   4  11      224.78      225.24      6.70 o
   3   4  11       73.95       67.78      5.32 o
   4   4  11       12.94       17.69      3.36 o
   5   4  11       18.95       14.95      3.70 o
  -6   5  11        0.28        0.19      2.62 o
  -5   5  11       43.09       42.33      3.39 o
  -4   5  11      186.65      168.16      5.89 o
  -3   5  11      595.48      587.67     11.34 o
  -2   5  11        7.82        8.98      1.64 o
  -1   5  11      210.86      234.38      6.49 o
   0   5  11        0.52       -0.10      1.08 o
   1   5  11       67.37       56.12      5.30 o
   2   5  11        9.52        6.84      2.31 o
   3   5  11       74.80       80.05      4.56 o
   4   5  11       32.00       35.13      3.94 o
   5   5  11       10.80        9.13      3.98 o
  -6   6  11        4.64        2.78      2.88 o
  -5   6  11        4.13        3.90      2.35 o
  -4   6  11       20.17       20.01      3.57 o
  -3   6  11       15.07       18.50      2.23 o
  -2   6  11       78.21       79.28      3.18 o
  -1   6  11       13.90       17.62      2.30 o
   0   6  11        1.19        2.05      1.31 o
   1   6  11      314.12      293.91      7.36 o
   2   6  11       88.66       79.32      5.99 o
   3   6  11        0.54        3.09      2.35 o
   4   6  11        0.00        1.69      2.74 o
   5   6  11       11.45       13.90      5.51 o
  -6   7  11       21.48       22.03      3.93 o
  -5   7  11       16.55       16.77      2.99 o
  -4   7  11       64.41       57.42      5.10 o
  -3   7  11        4.53        3.03      2.37 o
  -2   7  11       46.54       45.83      3.06 o
  -1   7  11        0.09       -1.95      1.95 o
   0   7  11        8.80        4.33      2.11 o
   1   7  11       13.47        9.51      2.16 o
   2   7  11      206.93      202.86      6.79 o
   3   7  11       94.42       97.73      5.18 o
   4   7  11       22.50       29.97      3.97 o
   5   7  11       10.14        9.81      5.26 o
  -6   8  11       70.61       64.04      6.86 o
  -5   8  11       14.63       17.90      3.12 o
  -4   8  11        9.27        9.83      3.42 o
  -3   8  11      167.36      174.96      6.68 o
  -2   8  11       57.11       55.31      4.27 o
  -1   8  11        7.08        6.74      2.31 o
   0   8  11      242.57      245.07      8.11 o
   1   8  11       75.28       72.12      4.60 o
   2   8  11     1028.57     1033.33     19.49 o
   3   8  11        0.00       -0.36      2.32 o
   4   8  11       31.05       31.79      4.73 o
   5   8  11       14.66       13.35      7.42 o
  -6   9  11        4.03        0.19      3.41 o
  -5   9  11       27.88       33.48      6.06 o
  -4   9  11       13.13       15.20      3.76 o
  -3   9  11       21.03       17.41      2.98 o
  -2   9  11       58.11       60.91      4.35 o
  -1   9  11       21.05       21.38      3.07 o
   0   9  11        1.31        0.77      2.38 o
   1   9  11      102.74      104.18      7.12 o
   2   9  11       69.08       69.00      6.86 o
   3   9  11        5.81        4.15      3.91 o
   4   9  11       11.73        4.08      5.93 o
   5   9  11        2.71       11.12      7.42 o
  -6  10  11       35.28       44.11     12.79 o
  -5  10  11        7.25       10.71      3.30 o
  -4  10  11        1.24       -1.51      3.02 o
  -3  10  11      259.78      278.96     11.03 o
  -2  10  11      522.36      512.80     12.82 o
  -1  10  11        9.94        6.81      2.43 o
   0  10  11       71.86       87.87      6.38 o
   1  10  11       26.11       30.50      4.82 o
   2  10  11       39.59       48.94      7.79 o
   3  10  11        0.75       -0.37      4.82 o
   4  10  11       44.38       58.58     10.01 o
  -6  11  11        0.49        4.83      3.79 o
  -5  11  11        4.22        4.32      2.98 o
  -4  11  11        2.20        1.24      6.12 o
  -3  11  11       43.22       42.15      5.14 o
  -2  11  11       40.28       33.42      4.72 o
  -1  11  11        8.82        2.67      2.38 o
   0  11  11       45.25       38.39      4.24 o
   1  11  11        0.81        1.19      3.47 o
   2  11  11       69.68       80.83      9.27 o
   3  11  11       76.92       91.95     11.12 o
   4  11  11        1.82        0.00      5.93 o
  -6  12  11        0.00        3.44      4.08 o
  -5  12  11       17.60       24.13      4.81 o
  -4  12  11       12.73        7.81      4.26 o
  -3  12  11      115.84      112.33     21.88 o
  -2  12  11      158.42      144.88      8.11 o
  -1  12  11       18.81       14.26      3.83 o
   0  12  11        6.01        3.90      2.60 o
   1  12  11      110.91       94.32      7.12 o
   2  12  11       80.99       80.46      9.64 o
   3  12  11       25.34       39.67      8.16 o
   4  12  11        0.14       -2.97      5.93 o
  -5  13  11        2.77       10.05      3.73 o
  -4  13  11        0.09       -3.34      5.01 o
  -3  13  11       38.94       39.76      5.42 o
  -2  13  11        1.81        2.61      5.38 o
  -1  13  11       27.59       34.18      4.80 o
   0  13  11      111.12       97.42      7.12 o
   1  13  11       31.09       31.76      5.17 o
   2  13  11      133.57      134.70     11.49 o
   3  13  11       45.33       41.53      8.53 o
   4  13  11        0.01       -2.97      5.56 o
  -5  14  11        0.41       -2.20      3.38 o
  -4  14  11        6.73        8.74      4.45 o
  -3  14  11       74.00       77.57      8.34 o
  -2  14  11       14.94        6.42      3.74 o
  -1  14  11        6.13        2.31      3.47 o
   0  14  11       17.22       17.85      4.54 o
   1  14  11       11.55        4.15      3.91 o
   2  14  11       41.24       50.68      6.39 o
   3  14  11       13.84       20.76      7.04 o
   4  14  11       64.42       75.64     11.86 o
  -5  15  11        6.37        6.48      4.32 o
  -4  15  11       33.75       38.17      5.96 o
  -3  15  11       14.50        7.85      4.27 o
  -2  15  11        3.69        5.61      3.91 o
  -1  15  11      105.36      106.98      7.65 o
   0  15  11       21.33       22.80      5.01 o
   1  15  11       80.92       70.41      6.76 o
   2  15  11       22.82       14.09      4.80 o
   3  15  11       29.56       31.52      8.53 o
   4  15  11        3.45        6.30      7.42 o
  -4  16  11        3.08        4.85      3.56 o
  -3  16  11        0.06       -1.01      3.91 o
  -2  16  11       14.64       14.09      4.54 o
  -1  16  11        0.18        1.85      3.56 o
   0  16  11      140.48      119.40     14.46 o
   1  16  11        2.79        6.40      3.91 o
   2  16  11       36.64       35.69      6.01 o
   3  16  11       23.16       15.74      7.04 o
  -4  17  11       21.30       26.46      4.65 o
  -3  17  11       30.79       34.35      8.53 o
  -2  17  11        5.04        4.45      4.01 o
  -1  17  11        0.03       -1.67      3.67 o
   0  17  11        2.21        1.52      3.79 o
   1  17  11        2.90        1.14      3.79 o
   2  17  11        3.81        9.64      6.86 o
   3  17  11        1.10        1.90      5.11 o
  -4  18  11        0.65        3.76      4.09 o
  -3  18  11       11.16        9.02      4.63 o
  -2  18  11        3.59        3.69      4.54 o
  -1  18  11        3.35        6.30      4.82 o
   0  18  11        0.71        0.25      3.91 o
   1  18  11        0.26        3.47      4.18 o
   2  18  11       56.30       63.34      7.59 o
   3  18  11       16.80       12.03      9.27 o
  -3  19  11        4.42        7.26      4.96 o
  -2  19  11        0.30        1.82      4.01 o
  -1  19  11       14.12       14.95      5.93 o
   0  19  11       44.49       55.10      7.02 o
   1  19  11       49.94       58.34      7.21 o
   2  19  11        3.24        1.44      4.63 o
  -3  20  11       17.34       14.48      5.89 o
  -2  20  11        1.61       -4.47      6.86 o
  -1  20  11        5.14       -0.11      4.32 o
   0  20  11      113.92      131.23      9.57 o
   1  20  11        1.29        3.69      4.58 o
  -2  21  11       25.08       26.04      9.27 o
  -1  21  11       58.74       73.52      8.18 o
   0  21  11        0.65       -0.80      4.70 o
  -6   0  12        5.80        2.97      3.34 o
  -5   0  12       15.90       14.38      2.77 o
  -4   0  12       37.54       45.23      8.90 o
  -3   0  12       80.63       81.20      9.64 o
  -2   0  12       10.85       13.00      1.75 o
  -1   0  12        0.53       -1.87      1.87 o
   0   0  12      192.54      188.51      6.81 o
   1   0  12       90.63       92.84     14.83 o
   2   0  12      157.07      162.21     10.01 o
   3   0  12      272.71      272.54     11.50 o
   4   0  12      182.80      151.64     14.09 o
   5   0  12        1.36       10.01      7.04 o
  -6   1  12        2.98        1.30      2.36 o
  -5   1  12        3.35        2.08      1.76 o
  -4   1  12       46.81       53.86      6.54 o
  -3   1  12        3.12        0.93      3.41 o
  -2   1  12       36.50       36.91      1.66 o
  -1   1  12      439.70      403.86      8.86 o
   0   1  12      229.42      214.62      5.22 o
   1   1  12      551.60      570.80     11.32 o
   2   1  12      868.07      908.97     17.26 o
   3   1  12        1.68       -1.85      3.41 o
   4   1  12        0.75       -2.21      4.63 o
   5   1  12        1.17       -0.60      4.32 o
  -6   2  12        8.66        0.74      2.36 o
  -5   2  12       43.60       44.88      2.77 o
  -4   2  12        1.71        6.54      4.08 o
  -3   2  12       40.73       46.00      7.60 o
  -2   2  12       68.84       65.87      2.33 o
  -1   2  12       69.84       70.62      2.72 o
   0   2  12      500.16      483.24     10.58 o
   1   2  12       23.99       23.53      5.75 o
   2   2  12       96.70       95.88      4.70 o
   3   2  12       32.78       33.48      4.12 o
   4   2  12       32.91       35.71      5.89 o
   5   2  12        1.49       -0.56      4.46 o
  -6   3  12        5.42        9.93      6.67 o
  -5   3  12        6.20        5.78      3.71 o
  -4   3  12       62.23       49.14      3.42 o
  -3   3  12      245.16      225.62      5.54 o
  -2   3  12       40.88       41.96      1.93 o
  -1   3  12      197.19      210.28      4.68 o
   0   3  12       16.64       17.79      2.84 o
   1   3  12      363.86      361.70     12.43 o
   2   3  12      464.14      445.20     12.26 o
   3   3  12       61.30       48.56      6.16 o
   4   3  12        9.12        2.14      4.06 o
   5   3  12       28.55       37.18      6.80 o
  -6   4  12        0.39        1.48      2.62 o
  -5   4  12       14.73       15.10      2.60 o
  -4   4  12        5.17        3.77      2.90 o
  -3   4  12        0.69        1.47      1.55 o
  -2   4  12       42.77       53.69      2.23 o
  -1   4  12       89.86       90.55      3.15 o
   0   4  12       36.35       41.32      3.27 o
   1   4  12       98.47       97.68      7.97 o
   2   4  12       99.45       93.28      6.94 o
   3   4  12      109.28      117.08     14.27 o
   4   4  12        6.73        5.29      5.01 o
   5   4  12        0.22       -1.57      4.43 o
  -6   5  12        2.09        4.68      2.97 o
  -5   5  12        7.60        5.33      2.19 o
  -4   5  12       72.36       67.81      4.31 o
  -3   5  12       39.78       33.79      2.55 o
  -2   5  12        0.29        1.91      1.57 o
  -1   5  12       49.82       54.85      3.48 o
   0   5  12       35.70       47.71      3.36 o
   1   5  12      226.77      184.50     15.20 o
   2   5  12      561.47      570.74     18.21 o
   3   5  12      201.78      201.39     27.62 o
   4   5  12       17.89       10.23      5.75 o
   5   5  12        0.05       -0.48      4.70 o
  -6   6  12        3.61       -0.93      2.88 o
  -5   6  12        9.75        7.60      2.57 o
  -4   6  12       71.61       76.60      4.79 o
  -3   6  12      125.37      128.41      5.52 o
  -2   6  12      394.52      357.46      9.89 o
  -1   6  12        8.52        7.19      2.05 o
   0   6  12       24.93       22.96      2.85 o
   1   6  12      412.35      463.59     15.20 o
   2   6  12      219.04      214.15     10.48 o
   3   6  12        4.54        5.38      3.93 o
   4   6  12       10.66        8.90      4.72 o
   5   6  12        0.26        2.04      4.98 o
  -6   7  12       10.67        7.33      3.27 o
  -5   7  12        8.79        7.43      2.74 o
  -4   7  12        0.47        1.94      2.91 o
  -3   7  12        0.18        2.87      2.31 o
  -2   7  12       31.21       37.62      6.68 o
  -1   7  12       42.67       45.32      3.75 o
   0   7  12       51.80       44.88      3.43 o
   1   7  12        1.19        1.85      3.93 o
   2   7  12      187.85      180.79      9.69 o
   3   7  12      140.18      133.80     10.38 o
   4   7  12       56.25       62.54      7.60 o
   5   7  12        5.78        2.19      4.99 o
  -6   8  12       16.20       15.61      3.93 o
  -5   8  12       83.19       85.11      7.30 o
  -4   8  12        0.37       -1.90      3.89 o
  -3   8  12      248.90      229.54      9.80 o
  -2   8  12       16.60       23.47      3.10 o
  -1   8  12       45.94       36.90      5.03 o
   0   8  12       32.84       33.95      4.23 o
   1   8  12       70.69       57.22      4.72 o
   2   8  12      189.96      206.40     10.35 o
   3   8  12       34.10       36.37      5.86 o
   4   8  12        0.56       -0.87      4.32 o
   5   8  12       11.86       23.36      8.53 o
  -6   9  12       10.45       12.35      3.79 o
  -5   9  12        0.97        1.63      2.74 o
  -4   9  12       14.85       11.12      3.82 o
  -3   9  12      309.11      302.64     13.17 o
  -2   9  12      586.54      526.74     13.57 o
  -1   9  12       38.68       36.76      3.63 o
   0   9  12        1.50        1.11      2.38 o
   1   9  12      247.50      236.40     10.93 o
   2   9  12        1.68       -0.48      3.89 o
   3   9  12       34.90       28.05      5.60 o
   4   9  12       27.97       27.07      8.16 o
   5   9  12        0.75       -1.48      7.04 o
  -6  10  12        0.29        3.56      4.08 o
  -5  10  12       19.82       19.48      3.60 o
  -4  10  12       33.49       24.09      4.24 o
  -3  10  12       27.22       30.98      5.11 o
  -2  10  12      106.01      111.73      6.32 o
  -1  10  12       42.72       33.16      3.51 o
   0  10  12       29.54       28.57      3.63 o
   1  10  12       90.13      101.31      7.79 o
   2  10  12       45.85       46.35      8.16 o
   3  10  12        0.45       -1.48      5.19 o
   4  10  12       61.40       84.91     11.49 o
  -5  11  12        1.37       -2.29      2.78 o
  -4  11  12       23.98       23.18      4.60 o
  -3  11  12       30.32       30.86      4.72 o
  -2  11  12       70.12       67.96      5.83 o
  -1  11  12       44.19       40.92      7.02 o
   0  11  12       13.45        2.06      4.06 o
   1  11  12        2.19        0.26      3.56 o
   2  11  12        7.02        9.27      5.56 o
   3  11  12        4.06       -1.85      5.19 o
   4  11  12       14.58       14.46      7.42 o
  -5  12  12        4.22        7.15      3.54 o
  -4  12  12       15.85       16.29      4.66 o
  -3  12  12       11.06        9.64      5.56 o
  -2  12  12       79.23       72.18      6.03 o
  -1  12  12       40.63       38.13      4.99 o
   0  12  12      231.92      222.02     10.66 o
   1  12  12       91.79       89.58      7.28 o
   2  12  12      123.43      151.07      9.55 o
   3  12  12        8.21        7.79      6.30 o
   4  12  12       13.73       17.06      8.16 o
  -5  13  12        0.04       -0.16      3.22 o
  -4  13  12       25.86       15.60      4.45 o
  -3  13  12       51.34       48.24      5.88 o
  -2  13  12        3.48        5.54      3.74 o
  -1  13  12       36.92       39.97      8.16 o
   0  13  12       46.64       34.94      6.67 o
   1  13  12        6.96       13.85      4.58 o
   2  13  12        0.27       -2.02      3.63 o
   3  13  12        1.97        0.74      5.93 o
   4  13  12       22.26       25.21      8.90 o
  -5  14  12        0.42        3.97      3.43 o
  -4  14  12       10.63        1.67      3.83 o
  -3  14  12        0.62        4.67      4.45 o
  -2  14  12       67.83       74.78      6.59 o
  -1  14  12       19.82       20.84      4.63 o
   0  14  12        2.37       -3.47      3.47 o
   1  14  12       49.87       48.26     11.49 o
   2  14  12       36.08       43.19     11.49 o
   3  14  12        1.33       -4.82      4.82 o
   4  14  12        0.23        3.71      7.04 o
  -4  15  12        2.21        0.39      4.10 o
  -3  15  12        7.78        5.21      4.08 o
  -2  15  12        4.39       -0.93      4.26 o
  -1  15  12       13.49       11.37      4.54 o
   0  15  12       20.49       20.75      4.84 o
   1  15  12        8.58       12.68      4.70 o
   2  15  12        5.68        6.82      8.53 o
   3  15  12        0.02        2.05      4.90 o
  -4  16  12       31.98       22.08      5.42 o
  -3  16  12       20.37       17.74      5.07 o
  -2  16  12        8.75        6.17      4.06 o
  -1  16  12        0.23       -0.68      3.74 o
   0  16  12      115.41      107.58     13.72 o
   1  16  12        0.96       -0.23      3.63 o
   2  16  12       10.20        5.18      7.23 o
   3  16  12       26.89       30.03      6.49 o
  -4  17  12       43.93       51.77      6.95 o
  -3  17  12        0.49       -2.33      4.06 o
  -2  17  12        1.84       -1.96      3.79 o
  -1  17  12       23.80       30.03     11.49 o
   0  17  12        5.34        2.46      4.01 o
   1  17  12       61.82       64.14      7.18 o
   2  17  12        0.21        1.07      4.37 o
   3  17  12       66.47       94.14      9.43 o
  -3  18  12        6.26        5.38      4.80 o
  -2  18  12        3.78        6.78      4.58 o
  -1  18  12        2.76        5.02      4.27 o
   0  18  12        2.44       -4.01      4.01 o
   1  18  12        0.67       -0.64      4.27 o
   2  18  12        3.03        6.67      5.56 o
  -3  19  12        1.15        1.31      4.58 o
  -2  19  12       18.07       18.20      5.43 o
  -1  19  12      129.36      148.79     10.13 o
   0  19  12       10.06       12.66      5.34 o
   1  19  12        1.22        1.94      4.37 o
  -2  20  12        6.40       16.24      6.30 o
  -1  20  12        1.90        0.37      4.43 o
   0  20  12        2.34        4.55      4.96 o
   1  20  12        0.30        3.20      4.80 o
  -6   1  13        2.78       -1.55      2.22 o
  -5   1  13       15.79       16.16      5.43 o
  -4   1  13        0.05        9.47      4.54 o
  -3   1  13       63.75       53.75      6.16 o
  -2   1  13       77.97       75.26      3.01 o
  -1   1  13      485.32      468.25      8.98 o
   0   1  13       68.15       78.98      4.14 o
   1   1  13        0.09       -0.47      5.19 o
   2   1  13      135.14      130.28     13.35 o
   3   1  13       38.93       33.92      5.51 o
   4   1  13       10.30        7.23      4.46 o
   5   1  13       35.84       43.94      7.33 o
  -6   2  13       10.15        8.61      4.26 o
  -5   2  13        3.18        5.65      3.15 o
  -4   2  13       23.36       23.14      5.49 o
  -3   2  13       16.63       15.73      1.70 o
  -2   2  13       28.89       28.13      1.84 o
  -1   2  13      133.35      137.34      5.01 o
   0   2  13       48.18       44.89      3.39 o
   1   2  13        0.30       -2.97      2.97 o
   2   2  13       14.03        6.33      5.56 o
   3   2  13      125.43      116.99     12.61 o
   4   2  13        1.82        0.72      3.91 o
   5   2  13        1.73        4.61      4.84 o
  -6   3  13        1.79        0.25      2.48 o
  -5   3  13       67.86       62.72      3.50 o
  -4   3  13       21.53       23.90      2.62 o
  -3   3  13       12.25       10.67      1.49 o
  -2   3  13       12.32       11.90      1.58 o
  -1   3  13       38.04       38.12      4.30 o
   0   3  13        1.33        0.68      2.46 o
   1   3  13      435.48      404.38     13.89 o
   2   3  13      757.17      768.50     22.80 o
   3   3  13        6.33        3.86      3.91 o
   4   3  13       82.33       69.18      8.90 o
   5   3  13        4.87       17.06      5.86 o
  -6   4  13       20.25       20.76      3.01 o
  -5   4  13       63.76       67.55      7.71 o
  -4   4  13        4.47       10.31      2.78 o
  -3   4  13        0.61       -0.45      2.38 o
  -2   4  13      170.66      164.32      6.82 o
  -1   4  13       99.38       94.52      4.38 o
   0   4  13       73.99       68.83      4.13 o
   1   4  13       12.84       17.51      4.26 o
   2   4  13        0.82       -0.26      3.71 o
   3   4  13        0.33        0.73      3.79 o
   4   4  13        6.73        5.43      4.27 o
   5   4  13        2.66        8.66      5.22 o
  -6   5  13        7.06        1.08      4.08 o
  -5   5  13       29.20       28.27      6.40 o
  -4   5  13       28.71       33.02      4.45 o
  -3   5  13       27.50       25.44      2.97 o
  -2   5  13      300.43      296.09      9.10 o
  -1   5  13       60.56       53.63      3.55 o
   0   5  13      143.02      165.01      8.30 o
   1   5  13       96.16       96.41      6.73 o
   2   5  13      250.03      234.82     10.88 o
   3   5  13      104.18      115.59      8.52 o
   4   5  13      105.61      106.77      8.78 o
   5   5  13       11.09       17.67      6.23 o
  -6   6  13       32.51       30.12      4.82 o
  -5   6  13       54.19       60.88      4.09 o
  -4   6  13       45.69       49.69      3.91 o
  -3   6  13       67.17       70.97      5.56 o
  -2   6  13       55.04       57.18      4.07 o
  -1   6  13       45.32       47.73      3.40 o
   0   6  13        5.94        2.59      3.00 o
   1   6  13        5.58       10.96      3.26 o
   2   6  13       45.39       47.12      5.75 o
   3   6  13       17.89       18.72      7.42 o
   4   6  13       35.70       34.99      6.54 o
   5   6  13        5.37        4.64      5.61 o
  -6   7  13        0.03       -1.68      3.01 o
  -5   7  13        8.35       17.33      3.30 o
  -4   7  13       23.80       23.59      4.34 o
  -3   7  13      128.68      119.57      5.81 o
  -2   7  13        0.08        0.86      2.24 o
  -1   7  13       72.59       66.46      4.52 o
   0   7  13        6.43        8.71      2.62 o
   1   7  13        6.55       11.99      3.37 o
   2   7  13        5.00        6.49      3.67 o
   3   7  13       15.88       24.07      5.22 o
   4   7  13       90.23      117.23     17.24 o
   5   7  13        1.02        1.19      5.61 o
  -6   8  13       16.06       11.79      3.79 o
  -5   8  13        0.75       -3.88      3.88 o
  -4   8  13       81.51       60.90      5.44 o
  -3   8  13      187.10      170.78      7.10 o
  -2   8  13        1.74       -2.39      2.39 o
  -1   8  13       11.18       12.45      3.10 o
   0   8  13       34.30       37.67      3.48 o
   1   8  13       13.04       13.06      3.37 o
   2   8  13       22.83       26.81      5.22 o
   3   8  13       86.61      111.29      8.64 o
   4   8  13       41.13       58.73      7.73 o
  -6   9  13        2.10        2.97      3.41 o
  -5   9  13       31.54       26.61      5.92 o
  -4   9  13        0.29        7.76      3.42 o
  -3   9  13      341.21      343.83     10.47 o
  -2   9  13       40.53       32.03      3.66 o
  -1   9  13       57.17       46.70      4.19 o
   0   9  13       55.47       63.16      5.80 o
   1   9  13        0.04       -2.14      3.36 o
   2   9  13       70.60       74.85      6.94 o
   3   9  13        9.90        9.26      4.32 o
   4   9  13       23.35       21.13      7.79 o
  -5  10  13       14.89       17.99      3.58 o
  -4  10  13       93.25       83.32      6.57 o
  -3  10  13       95.63       92.85      6.57 o
  -2  10  13        7.45        6.11      2.90 o
  -1  10  13        1.89        3.03      2.72 o
   0  10  13       19.89       27.87      3.82 o
   1  10  13       16.95       25.73      8.53 o
   2  10  13      120.52      117.16     11.49 o
   3  10  13        2.25       -1.48      4.82 o
   4  10  13        1.40       13.35      7.42 o
  -5  11  13       22.20       22.18      5.00 o
  -4  11  13       31.93       41.44      5.21 o
  -3  11  13       39.52       44.26     10.20 o
  -2  11  13        2.13        3.58      7.23 o
  -1  11  13       51.21       40.22      5.93 o
   0  11  13       17.45       20.13      3.60 o
   1  11  13       15.64       22.46      5.07 o
   2  11  13        2.42       -2.14      4.82 o
   3  11  13        0.30       -2.97      4.82 o
   4  11  13        3.03        5.19      7.42 o
  -5  12  13        1.50        2.80      4.16 o
  -4  12  13        2.72        3.44      6.30 o
  -3  12  13       81.60       66.88      6.23 o
  -2  12  13       18.62       17.51      4.18 o
  -1  12  13       39.00       53.30      5.88 o
   0  12  13       37.77       25.80      5.07 o
   1  12  13       88.55       85.08      8.34 o
   2  12  13       26.91       35.19      7.97 o
   3  12  13        1.11       11.12      7.04 o
   4  12  13       13.29       42.64     10.01 o
  -5  13  13       11.80       11.97      3.76 o
  -4  13  13        5.48        5.99      4.18 o
  -3  13  13        5.98       12.72      3.98 o
  -2  13  13        6.12        5.66      3.83 o
  -1  13  13       54.92       49.45      5.93 o
   0  13  13        1.45        1.17      3.56 o
   1  13  13       33.19       33.00      5.52 o
   2  13  13       50.63       50.82      6.86 o
   3  13  13        1.95        3.71      6.30 o
  -4  14  13       18.96       17.88      4.87 o
  -3  14  13       12.09       12.56      6.67 o
  -2  14  13       34.17       38.83      5.49 o
  -1  14  13        1.12        0.73      3.64 o
   0  14  13       47.84       36.34      5.70 o
   1  14  13        8.18        7.83      4.25 o
   2  14  13        4.72        0.32      4.10 o
   3  14  13       69.77       80.00      8.60 o
  -4  15  13       13.29       16.93      4.72 o
  -3  15  13        3.41        3.78      3.83 o
  -2  15  13       20.37        8.53      5.75 o
  -1  15  13       66.72       72.59      7.04 o
   0  15  13       12.91        8.16      4.37 o
   1  15  13       32.58       36.73      6.06 o
   2  15  13       47.37       59.63      7.39 o
   3  15  13       15.58       25.61      6.76 o
  -4  16  13       27.39       32.97      8.90 o
  -3  16  13        8.58       10.76     10.01 o
  -2  16  13        0.01       -2.54      4.82 o
  -1  16  13        3.65        4.25      3.91 o
   0  16  13        0.28        4.76      4.06 o
   1  16  13        0.85       -0.67      5.56 o
   2  16  13        5.11        3.13      4.63 o
  -3  17  13        2.57        7.45      4.72 o
  -2  17  13       26.28       28.03     10.38 o
  -1  17  13        8.41        5.41      4.25 o
   0  17  13       30.37       26.93      9.08 o
   1  17  13       87.61       98.93     21.13 o
   2  17  13       26.89       30.93      6.49 o
  -3  18  13       20.40       20.01      5.70 o
  -2  18  13        1.36        1.48      4.82 o
  -1  18  13       53.61       64.77      7.39 o
   0  18  13        0.00        7.29      4.63 o
   1  18  13       18.83       18.30      5.70 o
  -2  19  13       38.54       41.63      6.76 o
  -1  19  13       34.91       27.11      6.12 o
   0  19  13        0.74        5.95      6.49 o
   1  19  13       18.86       20.95      6.12 o
  -6   0  14        0.28       -2.97      2.97 o
  -5   0  14       97.26       91.95     12.98 o
  -4   0  14      328.80      321.83     20.76 o
  -3   0  14       32.65       27.50      2.73 o
  -2   0  14      912.07      883.90     23.25 o
  -1   0  14      319.10      270.81     10.56 o
   0   0  14      588.49      591.83     18.48 o
   1   0  14       56.12       45.23      7.79 o
   2   0  14       11.98        7.79      5.56 o
   3   0  14       47.39       41.53      8.16 o
   4   0  14        7.11        2.22      6.30 o
   5   0  14       19.97       36.34     10.38 o
  -6   1  14        8.17        3.71      2.36 o
  -5   1  14       14.12       20.33      5.89 o
  -4   1  14       86.40       90.28      8.13 o
  -3   1  14       77.25       67.08      2.43 o
  -2   1  14       26.76       21.76      4.58 o
  -1   1  14       21.47       23.76      2.85 o
   0   1  14      155.46      153.06      6.26 o
   1   1  14     1110.85     1127.67     29.49 o
   2   1  14      106.97      101.29      7.34 o
   3   1  14        3.13        2.60      3.93 o
   4   1  14        2.91        3.89      4.46 o
   5   1  14        8.91       20.72      6.28 o
  -6   2  14        4.16        5.56      2.36 o
  -5   2  14       70.62       66.14      8.11 o
  -4   2  14       59.78       59.54      7.21 o
  -3   2  14       13.56       12.50      1.81 o
  -2   2  14       10.21       10.32      2.07 o
  -1   2  14      158.78      168.69      6.64 o
   0   2  14        0.52       -3.58      3.91 o
   1   2  14        4.63       -4.09      6.12 o
   2   2  14        8.50        4.99      5.38 o
   3   2  14       18.86       25.07      8.34 o
   4   2  14       12.55       15.97      7.23 o
   5   2  14        0.00       -0.06      4.84 o
  -6   3  14        5.41        4.29      2.97 o
  -5   3  14       66.17       55.06      5.90 o
  -4   3  14      328.47      346.30     15.34 o
  -3   3  14       25.36       21.83      2.79 o
  -2   3  14       95.21       90.31      4.39 o
  -1   3  14      155.55      154.55      5.56 o
   0   3  14      222.85      222.76      7.21 o
   1   3  14      361.56      363.22     14.47 o
   2   3  14        5.48        0.37      3.41 o
   3   3  14       13.95       13.31      4.58 o
   4   3  14       25.60       31.91      6.28 o
  -6   4  14        0.20        3.49      2.97 o
  -5   4  14        0.27        1.17      3.39 o
  -4   4  14        7.37        9.61      2.51 o
  -3   4  14       17.58       17.88      2.72 o
  -2   4  14        4.27        5.00      2.51 o
  -1   4  14        5.39        4.65      2.25 o
   0   4  14      206.64      201.55      7.39 o
   1   4  14        0.04       -2.66      2.66 o
   2   4  14       10.28        5.96      3.74 o
   3   4  14       61.25       69.16     12.79 o
   4   4  14       13.06       10.20      5.11 o
  -6   5  14       17.01       16.22      3.27 o
  -5   5  14       37.44       41.60      6.10 o
  -4   5  14       24.49       17.85      3.48 o
  -3   5  14       60.93       58.27      4.07 o
  -2   5  14       20.52       19.30      3.00 o
  -1   5  14        1.22        2.16      2.07 o
   0   5  14      150.19      160.39      6.27 o
   1   5  14      510.10      545.55     14.96 o
   2   5  14       11.89        9.87      4.06 o
   3   5  14        6.12        4.80      4.08 o
   4   5  14        0.47       -4.26      4.26 o
  -6   6  14       23.28       22.15      3.53 o
  -5   6  14       28.38       31.04      3.21 o
  -4   6  14       38.68       35.66      3.66 o
  -3   6  14        2.30        2.04      2.38 o
  -2   6  14        2.28        3.02      2.54 o
  -1   6  14       26.21       25.62      2.90 o
   0   6  14        2.57        1.71      2.40 o
   1   6  14      377.77      388.61     12.25 o
   2   6  14        9.86        2.40      3.38 o
   3   6  14        6.33        7.18      8.71 o
   4   6  14        0.00       -0.13      5.75 o
  -6   7  14        0.00        0.93      3.15 o
  -5   7  14        8.85        9.76      3.26 o
  -4   7  14        3.89        3.21      2.91 o
  -3   7  14        0.88        0.11      2.51 o
  -2   7  14        4.68       -0.32      2.41 o
  -1   7  14       54.90       46.47      3.55 o
   0   7  14       27.48       25.31      4.04 o
   1   7  14        0.33       -1.11      3.00 o
   2   7  14       36.33       23.74      4.96 o
   3   7  14       24.97       14.51      8.34 o
   4   7  14       14.10       21.34      6.12 o
  -5   8  14        1.60        0.33      2.48 o
  -4   8  14        0.12       -0.58      2.70 o
  -3   8  14       58.88       69.73      4.84 o
  -2   8  14        4.74       -0.21      2.48 o
  -1   8  14        6.24        2.41      2.51 o
   0   8  14       54.22       58.70      4.14 o
   1   8  14        2.29        4.47      3.32 o
   2   8  14       16.47       24.21      5.07 o
   3   8  14       25.58       32.05      6.67 o
   4   8  14        6.72        6.19      5.11 o
  -5   9  14        3.99        3.90      2.82 o
  -4   9  14       18.41       22.83      8.16 o
  -3   9  14       78.72       65.96      4.87 o
  -2   9  14        1.54       -0.03      2.68 o
  -1   9  14       22.14        8.22      2.98 o
   0   9  14       84.59       69.41      7.36 o
   1   9  14        1.56        1.62      2.86 o
   2   9  14        3.99        2.51      3.79 o
   3   9  14       50.53       60.05      7.18 o
   4   9  14        2.56        0.37      6.30 o
  -5  10  14        0.06       -0.59      2.94 o
  -4  10  14       59.42       47.11      5.67 o
  -3  10  14        0.06        5.79      3.82 o
  -2  10  14        0.02       -1.81      2.86 o
  -1  10  14       15.21       11.84      3.15 o
   0  10  14       31.66       21.78      3.68 o
   1  10  14      162.93      144.93      9.83 o
   2  10  14        0.36       -0.81      3.98 o
   3  10  14        7.04        7.79      6.30 o
   4  10  14        5.18        5.19      7.79 o
  -5  11  14        1.35        5.46      3.22 o
  -4  11  14       14.68       10.57      4.18 o
  -3  11  14       29.73       20.93      4.60 o
  -2  11  14       38.74       40.33      5.21 o
  -1  11  14       80.00       76.16      6.77 o
   0  11  14       10.65        3.67      3.59 o
   1  11  14       28.44       29.26      5.43 o
   2  11  14        5.29        1.59      4.63 o
   3  11  14        0.26        5.93      6.67 o
  -5  12  14        1.27       -0.88      3.00 o
  -4  12  14       73.33       68.03      6.51 o
  -3  12  14       35.77       34.32     10.38 o
  -2  12  14        3.73        0.16      3.47 o
  -1  12  14       22.67       25.14      4.80 o
   0  12  14        7.96        4.01      3.98 o
   1  12  14        0.67        4.95      3.91 o
   2  12  14       14.27       11.07      5.17 o
   3  12  14       84.44      115.68     13.35 o
  -4  13  14        0.03        2.95      4.04 o
  -3  13  14       15.18       17.43      4.38 o
  -2  13  14       22.04       24.55      4.87 o
  -1  13  14        0.44       -1.00      3.91 o
   0  13  14       22.89       18.50      5.17 o
   1  13  14        0.07       -3.47      3.47 o
   2  13  14        2.39        1.58      4.10 o
   3  13  14        1.57        3.34      7.04 o
  -4  14  14       23.98       21.57      5.14 o
  -3  14  14       36.52       28.83      5.34 o
  -2  14  14        5.77        1.04      3.70 o
  -1  14  14       33.99       34.87      5.69 o
   0  14  14       16.36       15.49      5.19 o
   1  14  14       29.19       26.01      5.61 o
   2  14  14       33.64       32.92      6.65 o
   3  14  14       19.05       22.90      6.65 o
  -4  15  14        2.84        1.85      4.32 o
  -3  15  14        0.75       -3.56      3.56 o
  -2  15  14        2.06        5.93      4.19 o
  -1  15  14        5.99       10.94      4.53 o
   0  15  14       15.25       19.29      5.33 o
   1  15  14        1.66        2.97      6.30 o
   2  15  14       40.60       39.78     11.49 o
  -3  16  14       19.39       28.06      5.52 o
  -2  16  14       18.38       13.17      4.72 o
  -1  16  14       19.84       13.54      6.67 o
   0  16  14        2.36        3.08      4.04 o
   1  16  14       48.98       52.39      7.28 o
   2  16  14        5.07        5.84      5.26 o
  -3  17  14       14.24        9.58      4.84 o
  -2  17  14        0.04        5.31      4.54 o
  -1  17  14        7.80       10.09      5.56 o
   0  17  14       16.18        8.26      4.80 o
   1  17  14        5.19        2.94      4.43 o
  -2  18  14       10.12       14.97      5.93 o
  -1  18  14        6.14       18.40      5.26 o
   0  18  14        9.45       10.33      5.17 o
   1  18  14        0.18       -2.72      4.53 o
  -5   1  15        0.01        1.85      4.72 o
  -4   1  15        2.61       -0.33      4.32 o
  -3   1  15        0.29       -0.33      2.19 o
  -2   1  15        2.32        2.65      1.91 o
  -1   1  15       20.52       22.98      2.95 o
   0   1  15       85.96       90.39      4.96 o
   1   1  15        6.31        8.48      3.38 o
   2   1  15        1.71        1.46      3.53 o
   3   1  15        3.81       -0.38      3.53 o
   4   1  15        6.46       11.12      4.98 o
  -5   2  15       11.83       12.19      5.37 o
  -4   2  15       77.88       79.99     14.46 o
  -3   2  15       34.37       32.18      2.46 o
  -2   2  15        4.17        3.93      2.05 o
  -1   2  15        0.05       -0.67      2.23 o
   0   2  15      196.30      190.49      6.81 o
   1   2  15        9.92        7.72      3.86 o
   2   2  15      135.95      152.73      9.30 o
   3   2  15       49.11       39.86      6.03 o
   4   2  15        0.01        1.72      5.38 o
  -6   3  15        5.92       -2.97      2.97 o
  -5   3  15        1.62       -2.33      4.27 o
  -4   3  15        0.32        0.42      5.19 o
  -3   3  15        1.83        2.53      1.98 o
  -2   3  15       81.29       75.04      5.51 o
  -1   3  15      234.20      225.09      7.06 o
   0   3  15        5.16        7.14      2.73 o
   1   3  15        3.68        2.56      3.01 o
   2   3  15       38.31       43.12      5.77 o
   3   3  15        2.36        8.69      4.17 o
   4   3  15        2.00       -1.16      4.32 o
  -6   4  15        2.59        3.02      2.48 o
  -5   4  15        1.09        0.82      2.87 o
  -4   4  15       87.11       85.53      7.14 o
  -3   4  15       23.83       24.38      3.60 o
  -2   4  15       40.87       38.00      3.09 o
  -1   4  15       30.87       29.35      3.59 o
   0   4  15      179.41      183.21      6.79 o
   1   4  15      173.12      187.25      8.29 o
   2   4  15        3.50       -0.26      3.38 o
   3   4  15        6.51       16.05      6.12 o
   4   4  15        8.62        8.63      5.22 o
  -5   5  15        0.24        2.00      2.22 o
  -4   5  15        8.07        4.08      3.58 o
  -3   5  15        2.57        2.99      3.58 o
  -2   5  15       15.99       18.19      2.63 o
  -1   5  15       11.01       14.78      2.84 o
   0   5  15       70.02       78.39      4.78 o
   1   5  15        9.42       11.93      4.09 o
   2   5  15        1.78        2.53      3.74 o
   3   5  15       14.62       11.84      4.84 o
   4   5  15        1.15       -0.37      4.46 o
  -5   6  15        4.34        1.69      2.34 o
  -4   6  15       38.00       44.05      7.18 o
  -3   6  15        0.44        1.32      4.41 o
  -2   6  15        8.20        5.02      2.84 o
  -1   6  15        1.14       -1.37      2.30 o
   0   6  15        3.22        2.60      2.61 o
   1   6  15      141.07      130.97      7.20 o
   2   6  15        1.49        3.68      3.83 o
   3   6  15        3.03        0.23      7.04 o
   4   6  15        1.05       -3.28      4.54 o
  -5   7  15        0.76        2.95      3.85 o
  -4   7  15       57.90       67.40      4.78 o
  -3   7  15      108.93       97.58      5.57 o
  -2   7  15        0.05       -0.72      2.49 o
  -1   7  15        8.50       10.35      2.71 o
   0   7  15       83.73       78.98      5.19 o
   1   7  15        5.96        6.84      5.73 o
   2   7  15       38.06       35.19      5.86 o
   3   7  15       36.16       32.81      6.42 o
   4   7  15        4.64        6.49      5.51 o
  -5   8  15       63.63       56.84      4.66 o
  -4   8  15       42.57       40.37      4.29 o
  -3   8  15      108.26      106.01      5.95 o
  -2   8  15       56.51       31.79      3.78 o
  -1   8  15       33.11       43.86      4.33 o
   0   8  15        1.40       -0.03      2.60 o
   1   8  15       36.32       32.82      4.59 o
   2   8  15       19.76       26.26      5.17 o
   3   8  15      123.90      161.49     15.76 o
   4   8  15        1.60        4.33      5.11 o
  -5   9  15        0.47        4.09      3.01 o
  -4   9  15      124.06      118.57      7.68 o
  -3   9  15       90.85       98.19      5.97 o
  -2   9  15        0.70       -0.76      2.82 o
  -1   9  15       24.05       20.81      5.08 o
   0   9  15       28.25       23.82      4.02 o
   1   9  15        2.28        1.78      3.20 o
   2   9  15        5.82        0.69      4.36 o
   3   9  15       38.65       42.02      6.76 o
  -5  10  15       94.65       96.64      5.91 o
  -4  10  15       10.61       21.65      4.57 o
  -3  10  15       70.08       66.47      6.34 o
  -2  10  15        1.99        5.98      3.57 o
  -1  10  15        2.18       -0.13      2.86 o
   0  10  15       30.43       31.32      4.43 o
   1  10  15       35.14       45.20      5.14 o
   2  10  15        7.09        8.84      5.17 o
   3  10  15       41.97       55.62     10.38 o
  -5  11  15       12.30       14.14      3.66 o
  -4  11  15       12.17       14.81      4.43 o
  -3  11  15        1.49       -0.45      3.48 o
  -2  11  15       20.75       13.84      4.45 o
  -1  11  15       73.40       77.61      7.04 o
   0  11  15        4.73       -2.81      2.81 o
   1  11  15        1.36        3.62      3.32 o
   2  11  15       11.71       22.65      6.03 o
   3  11  15      137.65      162.03     15.57 o
  -4  12  15        1.02       -2.42      3.76 o
  -3  12  15        3.23        3.94      3.74 o
  -2  12  15        0.02        1.93      3.70 o
  -1  12  15       79.05       80.38      7.20 o
   0  12  15        6.19        5.51      4.45 o
   1  12  15       15.68       22.71      6.86 o
   2  12  15       11.45       15.92      5.69 o
   3  12  15        1.24        7.79      7.04 o
  -4  13  15        4.95        6.45      4.32 o
  -3  13  15        1.10        4.36      3.98 o
  -2  13  15        0.05        0.31      3.63 o
  -1  13  15        1.38        1.93      3.91 o
   0  13  15       21.29       28.47      5.93 o
   1  13  15       10.22        8.76      4.80 o
   2  13  15        0.83        1.48      4.38 o
  -4  14  15        1.14        9.80      4.45 o
  -3  14  15        9.08        9.05      4.43 o
  -2  14  15        9.53        8.56      4.53 o
  -1  14  15        0.15       -3.63      3.63 o
   0  14  15       19.60       16.53      5.01 o
   1  14  15        0.30        4.22      4.82 o
   2  14  15       15.97        7.06      5.21 o
  -3  15  15        3.00        2.90      5.38 o
  -2  15  15        5.66        3.30      4.27 o
  -1  15  15        5.64        4.58      4.08 o
   0  15  15        0.17        1.58      3.98 o
   1  15  15       16.80       23.92      5.96 o
   2  15  15       14.19       29.74      6.65 o
  -3  16  15       13.27       15.41      7.04 o
  -2  16  15        2.00        0.34      4.27 o
  -1  16  15        3.03        5.11      4.54 o
   0  16  15        6.01        0.17      4.27 o
   1  16  15       16.25       20.67      6.01 o
  -2  17  15       19.39       21.47      5.70 o
  -1  17  15       63.81       69.09     14.27 o
   0  17  15       24.53       27.08      6.39 o
  -5   0  16        5.09       10.01      7.79 o
  -4   0  16       24.17       27.07      8.53 o
  -3   0  16       73.87       63.14     10.20 o
  -2   0  16       99.94      101.71      8.90 o
  -1   0  16      122.36      116.11     10.75 o
   0   0  16        0.01        1.27      3.71 o
   1   0  16       25.22       32.64      5.96 o
   2   0  16       31.87       30.40      7.79 o
   3   0  16        0.08       -1.48      5.56 o
   4   0  16        3.24       10.75      7.79 o
  -5   1  16        9.98       14.23      6.01 o
  -4   1  16       51.21       41.17      7.08 o
  -3   1  16       60.82       52.99      2.97 o
  -2   1  16       14.22       11.85      2.40 o
  -1   1  16       11.30       17.77      2.93 o
   0   1  16        7.80        5.77      2.66 o
   1   1  16      330.07      342.95     10.24 o
   2   1  16       88.53       79.83      7.21 o
   3   1  16       74.87       91.56      8.26 o
   4   1  16        0.55        4.08      4.98 o
  -5   2  16        6.29        9.86      5.63 o
  -4   2  16        0.34       -4.06      4.06 o
  -3   2  16        6.79       13.56      3.54 o
  -2   2  16       61.64       60.02      3.72 o
  -1   2  16       14.11       12.38      2.73 o
   0   2  16        0.81        0.38      2.42 o
   1   2  16       28.18       36.56      4.24 o
   2   2  16        0.12       -3.11      3.38 o
   3   2  16       16.92       29.27      6.01 o
   4   2  16        0.00        6.65      5.22 o
  -5   3  16        5.36        8.53      5.77 o
  -4   3  16       16.40       17.06      5.77 o
  -3   3  16       22.27       26.17      2.57 o
  -2   3  16      136.45      121.24      5.06 o
  -1   3  16        8.17        1.50      2.36 o
   0   3  16       46.11       40.16      3.78 o
   1   3  16       12.98        9.13      3.52 o
   2   3  16        8.84        4.28      4.06 o
   3   3  16       65.49       68.01     10.38 o
   4   3  16       26.43       52.29      7.85 o
  -5   4  16        0.00        2.32      5.11 o
  -4   4  16       11.53        9.78      2.52 o
  -3   4  16       23.96       24.78      4.30 o
  -2   4  16       65.24       63.38      3.93 o
  -1   4  16        0.87        1.20      2.35 o
   0   4  16        4.58        5.80      2.76 o
   1   4  16       39.53       39.89      5.67 o
   2   4  16        6.64        4.57      3.91 o
   3   4  16       41.62       42.87      6.54 o
   4   4  16        0.27        1.09      5.11 o
  -5   5  16        3.42        2.08      1.94 o
  -4   5  16        4.14        5.90      2.54 o
  -3   5  16        7.68        6.62      2.76 o
  -2   5  16        4.92        4.82      2.46 o
  -1   5  16        6.21        3.49      3.17 o
   0   5  16      145.35      148.69      6.48 o
   1   5  16      155.45      154.39      9.42 o
   2   5  16        2.06       -0.24      3.79 o
   3   5  16        4.27        8.16      4.72 o
  -5   6  16        4.09        3.08      2.46 o
  -4   6  16       20.51       15.53      6.91 o
  -3   6  16       23.77       21.55      4.99 o
  -2   6  16        2.98        3.08      2.80 o
  -1   6  16        5.23        6.16      2.63 o
   0   6  16      119.77      133.97      6.33 o
   1   6  16       65.00       67.49      5.17 o
   2   6  16        0.98        2.41      3.93 o
   3   6  16       11.72        6.63      7.79 o
  -5   7  16       47.74       44.57      3.85 o
  -4   7  16        1.30       -0.21      2.70 o
  -3   7  16       51.16       56.58      5.73 o
  -2   7  16        3.35        1.38      4.52 o
  -1   7  16       33.87       32.28      3.54 o
   0   7  16       32.06       42.21      4.16 o
   1   7  16      167.48      166.27      8.40 o
   2   7  16       16.45       27.02      4.80 o
   3   7  16       75.39       73.22      8.38 o
  -5   8  16       19.13       22.89      3.44 o
  -4   8  16       10.23       13.64      3.33 o
  -3   8  16        4.70        5.96      3.13 o
  -2   8  16       50.39       57.82      5.85 o
  -1   8  16       35.96       43.15      4.49 o
   0   8  16       38.42       40.25      4.21 o
   1   8  16        7.45        5.98      3.46 o
   2   8  16        7.82        9.32      3.92 o
   3   8  16       29.78       47.09      7.28 o
  -5   9  16       34.25       37.05      4.14 o
  -4   9  16       41.68       39.00     12.61 o
  -3   9  16        0.02        0.62      3.57 o
  -2   9  16        0.11       -1.04      2.92 o
  -1   9  16       46.78       59.18      6.24 o
   0   9  16       47.84       55.43      5.22 o
   1   9  16       12.79        6.73      3.27 o
   2   9  16        4.99        4.85      3.92 o
   3   9  16        9.03        5.64      4.80 o
  -4  10  16       10.06       15.41      4.38 o
  -3  10  16        0.18       -3.76      3.76 o
  -2  10  16        1.28       -1.83      3.24 o
  -1  10  16        0.32       -3.08      3.08 o
   0  10  16        2.06       -0.59      3.02 o
   1  10  16        3.18        8.43      3.71 o
   2  10  16        0.03        0.06      4.53 o
   3  10  16        0.60        5.56      6.30 o
  -4  11  16       40.61       40.62     13.72 o
  -3  11  16        1.95       -1.13      8.53 o
  -2  11  16        8.60        8.06      3.91 o
  -1  11  16       24.55       24.44      5.14 o
   0  11  16        0.27       -1.52      3.89 o
   1  11  16       30.15       34.94      6.41 o
   2  11  16        0.97       -0.06      4.87 o
  -4  12  16        5.49        7.04      4.63 o
  -3  12  16        2.04        2.85      4.01 o
  -2  12  16       26.65       32.01      5.38 o
  -1  12  16       14.33       17.48      4.87 o
   0  12  16       20.27       18.19      5.42 o
   1  12  16        6.51        9.90      5.17 o
   2  12  16       10.32       26.42      6.50 o
  -3  13  16        6.48        4.21      4.25 o
  -2  13  16       55.13       51.24     12.61 o
  -1  13  16       22.04       29.01      6.67 o
   0  13  16       13.29       10.88      5.07 o
   1  13  16       27.83       47.03      7.22 o
   2  13  16       50.02       69.49      8.64 o
  -3  14  16        1.10        2.89      4.26 o
  -2  14  16        3.71        3.29      5.56 o
  -1  14  16       22.96       24.76      5.69 o
   0  14  16        4.80        1.18      4.27 o
   1  14  16       28.39       35.06      6.41 o
  -2  15  16       14.93       23.06      5.34 o
  -1  15  16       11.54       11.61      5.07 o
   0  15  16        0.60        1.94      7.04 o
   1  15  16        0.98        5.49      4.99 o
  -2  16  16       55.23       64.12      7.47 o
  -1  16  16       24.31       41.52      6.85 o
   0  16  16       16.48       14.25      6.67 o
  -5   1  17        9.30       13.10      5.86 o
  -4   1  17        2.29        4.45      4.98 o
  -3   1  17        0.67        0.72      2.52 o
  -2   1  17       27.81       26.32      3.00 o
  -1   1  17        8.68       11.00      3.05 o
   0   1  17        0.16        3.42      2.69 o
   1   1  17        0.10        0.52      2.94 o
   2   1  17        0.04        1.82      3.79 o
   3   1  17        3.25       13.74      4.96 o
  -5   2  17       25.26       12.77      6.01 o
  -4   2  17       19.45        8.37     10.38 o
  -3   2  17       32.89       28.95      2.81 o
  -2   2  17       33.09       32.31      3.28 o
  -1   2  17        4.66        2.68      2.57 o
   0   2  17        6.02        6.68      2.90 o
   1   2  17       35.48       39.08      4.50 o
   2   2  17       45.77       44.66      6.28 o
   3   2  17        0.09       -3.38      3.38 o
  -5   3  17        0.10        6.45      5.60 o
  -4   3  17       10.13       10.72      5.37 o
  -3   3  17        2.09        0.60      2.68 o
  -2   3  17        7.98       13.12      2.67 o
  -1   3  17       18.53       17.98      3.26 o
   0   3  17        0.23       -2.34      2.70 o
   1   3  17       48.24       45.73      5.51 o
   2   3  17        1.61       -0.54      3.79 o
   3   3  17        4.15       12.96      4.96 o
  -5   4  17       14.81        8.53      5.75 o
  -4   4  17        1.77       -1.00      2.47 o
  -3   4  17        2.95        2.46      2.61 o
  -2   4  17       22.99       23.69      3.02 o
  -1   4  17        0.00        3.89      2.43 o
   0   4  17        1.52        0.45      2.83 o
   1   4  17        3.16        0.81      3.00 o
   2   4  17        5.00       -0.92      3.79 o
   3   4  17        3.93        3.09      5.01 o
  -5   5  17        2.46        2.70      3.08 o
  -4   5  17        1.47        5.46      2.73 o
  -3   5  17        1.35        2.17      2.80 o
  -2   5  17        1.39       -0.51      2.29 o
  -1   5  17        0.41       -2.32      2.32 o
   0   5  17      185.15      185.68      8.49 o
   1   5  17       18.04       21.72      3.88 o
   2   5  17       21.52       26.29      5.13 o
   3   5  17        1.60       -3.52      4.06 o
  -5   6  17        8.93       11.38      4.75 o
  -4   6  17        2.95        2.63      4.28 o
  -3   6  17        3.63        2.45      3.27 o
  -2   6  17       19.61       23.46      5.04 o
  -1   6  17       21.37       15.37      3.14 o
   0   6  17        5.41        4.41      3.16 o
   1   6  17        6.40        2.71      3.19 o
   2   6  17        1.14        2.06      3.82 o
   3   6  17       13.48       15.20      5.77 o
  -4   7  17       12.85       16.45      3.44 o
  -3   7  17        0.43       -0.79      2.91 o
  -2   7  17        4.96        5.75      3.08 o
  -1   7  17        0.01        2.57      2.84 o
   0   7  17       81.08       82.92      5.44 o
   1   7  17       74.08       69.25      5.48 o
   2   7  17        1.60        5.44      4.11 o
   3   7  17        0.49        4.58      5.11 o
  -4   8  17        3.25        5.56      3.65 o
  -3   8  17        5.67        7.73      3.20 o
  -2   8  17        4.35        2.03      3.19 o
  -1   8  17        0.05        0.01      3.93 o
   0   8  17       31.40       25.48      5.57 o
   1   8  17        2.71       -1.96      3.04 o
   2   8  17       11.95        3.58      4.07 o
  -4   9  17       19.33       24.17      4.77 o
  -3   9  17        0.44       -4.59      5.38 o
  -2   9  17        5.65        2.97      3.76 o
  -1   9  17        2.89        5.57      3.46 o
   0   9  17       26.95       30.30      4.67 o
   1   9  17        8.88        1.31      3.19 o
   2   9  17        1.49        5.47      4.21 o
  -4  10  17        0.70       -3.53      3.53 o
  -3  10  17        0.02        4.15      6.30 o
  -2  10  17        9.80       12.07      4.43 o
  -1  10  17        0.03       -3.28      3.28 o
   0  10  17        6.51        5.22      4.53 o
   1  10  17        9.99       11.69      4.18 o
   2  10  17       19.06       27.75      6.65 o
  -3  11  17       20.93       34.89      7.79 o
  -2  11  17        0.24       -0.78      5.01 o
  -1  11  17        0.98       -4.71      5.01 o
   0  11  17       18.14       18.64      5.34 o
   1  11  17        5.16        8.00      5.14 o
   2  11  17       96.47      133.65     10.96 o
  -3  12  17        1.75       -1.48      5.56 o
  -2  12  17        0.11        2.48      3.98 o
  -1  12  17        7.05        2.44      4.25 o
   0  12  17       50.29       50.27     11.49 o
   1  12  17        7.93       10.48      5.75 o
  -3  13  17        0.39       -2.87      5.75 o
  -2  13  17       15.51       11.44      4.87 o
  -1  13  17       29.40       25.94      5.88 o
   0  13  17        1.22       -0.11      4.25 o
   1  13  17        0.14       -3.20      5.93 o
  -2  14  17        8.21       10.72      5.14 o
  -1  14  17        6.92        1.05      5.19 o
   0  14  17       29.44       33.22      6.85 o
  -4   0  18       36.96       31.89     10.38 o
  -3   0  18       17.98       15.31      3.65 o
  -2   0  18       15.20       11.95      4.45 o
  -1   0  18       42.22       48.64      6.17 o
   0   0  18       82.88       84.76     10.57 o
   1   0  18      115.45      125.66      9.44 o
   2   0  18       57.67       42.27      8.90 o
   3   0  18        0.77       -2.97      5.93 o
  -4   1  18        1.75        7.40      9.27 o
  -3   1  18        0.24        1.89      2.12 o
  -2   1  18       19.38       17.00      2.90 o
  -1   1  18       64.23       64.43      5.41 o
   0   1  18       82.54       88.32      5.62 o
   1   1  18      117.01      123.71      6.67 o
   2   1  18        6.52       16.68      5.07 o
   3   1  18        3.98        5.82      4.84 o
  -4   2  18       40.33       37.42      7.47 o
  -3   2  18        2.01        1.88      2.12 o
  -2   2  18       17.15       18.68      3.04 o
  -1   2  18       21.47       26.97      4.71 o
   0   2  18       50.15       46.39      4.52 o
   1   2  18        0.15       -1.53      2.88 o
   2   2  18        3.74        1.59      3.76 o
   3   2  18        4.70        8.71      4.98 o
  -4   3  18        6.31       11.17      3.94 o
  -3   3  18        0.79       -0.10      2.19 o
  -2   3  18        4.52        5.47      2.49 o
  -1   3  18        0.16       -1.74      2.96 o
   0   3  18       12.90        6.98      3.23 o
   1   3  18       19.77       21.61      4.00 o
   2   3  18       19.18       15.16      4.71 o
  -4   4  18        0.87        1.47      2.83 o
  -3   4  18        1.52        1.94      2.89 o
  -2   4  18        0.37       -2.69      2.69 o
  -1   4  18       12.56        9.29      3.15 o
   0   4  18       41.32       47.63      5.78 o
   1   4  18        0.54       -2.46      3.43 o
   2   4  18        0.82       -1.15      5.08 o
  -4   5  18       24.49       29.78      3.81 o
  -3   5  18        1.07        0.58      2.88 o
  -2   5  18       40.36       44.62      3.82 o
  -1   5  18       42.06       39.53      4.15 o
   0   5  18       11.02       15.20      3.53 o
   1   5  18        5.91        1.72      3.20 o
   2   5  18        3.42        3.00      4.33 o
  -4   6  18        7.91        7.54      3.35 o
  -3   6  18        2.01       -0.16      3.01 o
  -2   6  18        1.88        4.76      3.48 o
  -1   6  18       20.58       27.82      3.64 o
   0   6  18       32.47       31.15      4.98 o
   1   6  18        6.16        5.42      3.52 o
   2   6  18       25.93       34.45      5.62 o
  -4   7  18       68.04       70.19      5.93 o
  -3   7  18       17.64       14.37      7.23 o
  -2   7  18        0.71       -0.83      3.07 o
  -1   7  18       22.64       16.65      3.45 o
   0   7  18        8.09        3.01      3.26 o
   1   7  18       16.83       19.37      5.51 o
   2   7  18       52.80       57.58      6.47 o
  -4   8  18        0.13        4.93      3.94 o
  -3   8  18        0.45       -2.98      3.57 o
  -2   8  18        1.12        0.53      3.62 o
  -1   8  18        0.27        2.31      4.00 o
   0   8  18        0.51        1.04      3.20 o
   1   8  18        0.07        2.24      3.46 o
   2   8  18       21.12       24.08      5.39 o
  -3   9  18        0.75        1.94      3.91 o
  -2   9  18        0.52        3.47     10.20 o
  -1   9  18        0.10       -1.52      4.26 o
   0   9  18       10.10       14.81      5.24 o
   1   9  18       25.59       26.34      4.43 o
   2   9  18        6.03        8.67      4.69 o
  -3  10  18        1.08        1.48      6.12 o
  -2  10  18        3.50        5.31      4.04 o
  -1  10  18        5.99        6.07      4.20 o
   0  10  18        2.76        4.40      4.66 o
   1  10  18        0.39        2.19      4.53 o
  -3  11  18        0.69        2.34      4.15 o
  -2  11  18        3.75       -0.18      3.94 o
  -1  11  18        0.07        1.54      6.49 o
   0  11  18        0.07        2.26      4.80 o
   1  11  18        9.84       15.56      5.89 o
  -2  12  18       30.12       32.74      5.95 o
  -1  12  18        8.82        6.95      4.77 o
   0  12  18       34.72       37.11      6.85 o
  -1  13  18       15.12       14.46      5.55 o
  -4   1  19        8.05       10.75      6.29 o
  -3   1  19        0.75        4.35      2.62 o
  -2   1  19        1.65        2.99      2.68 o
  -1   1  19        3.61        9.32      3.15 o
   0   1  19       41.85       43.37      4.58 o
   1   1  19        5.95        5.68      3.75 o
   2   1  19        3.01        3.62      4.44 o
  -4   2  19        0.02       -2.90      5.22 o
  -3   2  19       22.00       18.27      4.39 o
  -2   2  19        0.05        1.41      2.55 o
  -1   2  19        4.61        4.65      2.95 o
   0   2  19        1.47       -2.65      3.09 o
   1   2  19        0.87       -2.00      3.23 o
   2   2  19        0.27       -1.71      4.07 o
  -4   3  19        9.20       11.77      3.17 o
  -3   3  19        1.01        4.85      3.43 o
  -2   3  19        0.56        1.22      3.39 o
  -1   3  19        1.62        6.10      2.95 o
   0   3  19       14.49       10.71      4.82 o
   1   3  19       15.66       14.47      3.95 o
   2   3  19        0.91        4.29      4.10 o
  -4   4  19        0.05        1.93      3.06 o
  -3   4  19       16.78       12.19      3.58 o
  -2   4  19        5.33        4.65      2.75 o
  -1   4  19        3.86        8.02      4.07 o
   0   4  19      115.92      130.05      6.75 o
   1   4  19       19.91       21.92      4.38 o
   2   4  19       14.40       17.56      4.69 o
  -3   5  19       14.36       15.27      6.01 o
  -2   5  19        2.70        1.91      4.37 o
  -1   5  19       21.36       21.37      3.96 o
   0   5  19        0.69       -2.91      2.91 o
   1   5  19        2.55        2.41      3.37 o
  -3   6  19       47.71       51.88      5.20 o
  -2   6  19       16.25       21.42      4.30 o
  -1   6  19        0.23        2.75      2.99 o
   0   6  19       16.24       24.55      4.24 o
   1   6  19        1.38        4.22      3.71 o
  -3   7  19        2.54       -3.27      3.27 o
  -2   7  19        7.05        7.40      3.58 o
  -1   7  19        4.37        2.33      4.01 o
   0   7  19       41.58       39.13      4.88 o
   1   7  19       34.68       34.78      4.98 o
  -3   8  19        7.22        6.58      4.24 o
  -2   8  19        0.45        8.41      4.20 o
  -1   8  19       36.05       38.22      5.04 o
   0   8  19       22.67       22.04      4.27 o
   1   8  19       25.76       40.70      5.36 o
  -2   9  19        4.63        5.32      7.42 o
  -1   9  19       14.59        6.51      8.71 o
   0   9  19       96.41      121.58      9.94 o
  -2  10  19       13.79       11.94      5.01 o
  -1  10  19       37.53       36.21      6.65 o
   0  10  19        7.20        5.97      5.33 o
  -3   0  20        6.22       10.27      6.12 o
  -2   0  20       16.47       14.79      5.01 o
  -1   0  20       27.25       31.12      5.89 o
   0   0  20       49.88       65.57      8.71 o
   1   0  20      119.69      116.11     10.16 o
  -3   1  20       15.96       15.87      3.08 o
  -2   1  20       12.91       10.52      3.33 o
  -1   1  20       86.26       92.45      5.80 o
   0   1  20       74.19       99.24      6.37 o
   1   1  20        7.54        9.75      4.12 o
  -3   2  20        3.38        1.25      2.62 o
  -2   2  20        1.82       -0.87      2.97 o
  -1   2  20        6.81        8.62      3.53 o
   0   2  20        0.85       -1.66      3.05 o
   1   2  20        0.41        1.18      3.73 o
  -3   3  20        0.35       -3.12      3.12 o
  -2   3  20        0.59       -0.59      2.84 o
  -1   3  20        0.21       -0.34      2.87 o
   0   3  20        3.34        5.30      3.51 o
   1   3  20        0.07       -2.23      3.55 o
  -3   4  20        3.99       -0.51      3.24 o
  -2   4  20        3.91        4.02      3.07 o
  -1   4  20        0.00        1.37      3.04 o
   0   4  20       10.20       14.13      3.96 o
   1   4  20        2.13        2.10      3.64 o
  -2   5  20        0.22        4.57      3.09 o
  -1   5  20        0.09        0.69      3.16 o
   0   5  20       18.34       19.40      4.15 o
  -2   6  20       16.58       14.02      4.29 o
  -1   6  20        0.04       -2.59      3.05 o
   0   6  20        2.96        3.37      3.49 o
  -2   7  20        0.93       -1.84      3.59 o
  -1   7  20       14.66       10.40      4.33 o
   0   7  20       19.31       22.69      4.52 o
  -1   1  21        4.60        6.36      3.45 o
  -1   2  21       12.35       12.26      4.55 o
 
